# Supplementary material for: Bis{2-[(pyridin-4-yl-κN)sulfan­yl]pyrazine}­silver(I) tetra­fluoridoborate
Source: Acta Crystallogr Sect E Struct Rep Online. 2011 Dec 3;68(Pt 1):m4. doi: 10.1107/S1600536811051270 (PMC3254277; doi:10.1107/S1600536811051270)
Supplement: Supplementary file 1 [file e-68-000m4-sup1.cif]

##############################################################################
#                                                                            #
# This CIF contains the data in a paper accepted for publication in          #
# Acta Crystallographica Section E. It conforms to the requirements of       #
# Notes for Authors for Acta Crystallographica Section E, and has been       #
# peer reviewed under the auspices of the IUCr Commission on Journals.       #
#                                                                            #
# Full details of the Crystallographic Information File format               #
# are given in the paper "The Crystallographic Information File (CIF):       #
# a New Standard Archive File for Crystallography" by S. R. Hall, F. H.      #
# Allen and I. D. Brown [Acta Cryst. (1991), A47, 655-685].                  #
#                                                                            #
# The current version of the core CIF dictionary is obtainable from          #
# ftp://ftp.iucr.org/pub/cif_core.dic.                                       #
#                                                                            #
# Software is freely available for graphical display of the structure(s)     #
# in this CIF. For information consult the CIF software page                 #
# http://www.iucr.org/resources/cif/software.                                #
#                                                                            #
# This file may be used for bona fide research purposes within the           #
# scientific community so long as proper attribution is given to the journal # 
# article from which it was obtained.                                        #
#                                                                            #
##############################################################################
data_I
_audit_creation_method     SHELXL97
_chemical_name_systematic
;
Bis{2-[(pyridin-4-yl-\k<i>N</i>)sulfanyl]pyrazine}silver(I) tetrafluoridoborate
;
_chemical_name_common     ?
_chemical_formula_moiety     'C18 H14 Ag B F4 N6 S2'
_chemical_formula_sum     'C18 H14 Ag B F4 N6 S2'
_chemical_formula_iupac     '[Ag (C9 H7 N3 S)2] B F4'
_chemical_formula_weight     573.15
_chemical_melting_point     ?
_symmetry_cell_setting     monoclinic
_symmetry_space_group_name_H-M     'P 21/n'
_symmetry_space_group_name_Hall     '-P 2yn'
loop_
    _symmetry_equiv_pos_as_xyz
    'x, y, z'
    '-x+1/2, y+1/2, -z+1/2'
    '-x, -y, -z'
    'x-1/2, -y-1/2, z-1/2'
_cell_length_a     7.2232(2)
_cell_length_b     16.4826(3)
_cell_length_c     17.6098(4)
_cell_angle_alpha     90.00
_cell_angle_beta     91.6660(10)
_cell_angle_gamma     90.00
_cell_volume     2095.69(8)
_cell_formula_units_Z     4
_cell_measurement_reflns_used     ?
_cell_measurement_theta_min     ?
_cell_measurement_theta_max     ?
_cell_measurement_temperature     296(2)
_exptl_crystal_description     block
_exptl_crystal_colour     yellow
_exptl_crystal_size_max     0.40
_exptl_crystal_size_mid     0.30
_exptl_crystal_size_min     0.20
_exptl_crystal_density_diffrn     1.817
_exptl_crystal_density_meas     ?
_exptl_crystal_density_method     'not measured'
_exptl_crystal_F_000     1136
_exptl_absorpt_coefficient_mu     1.216
_exptl_absorpt_correction_type     multi-scan
_exptl_absorpt_process_details     '(SADABS; Bruker, 2007)'
_exptl_absorpt_correction_T_min     0.616
_exptl_absorpt_correction_T_max     0.746
_exptl_special_details     ?
_diffrn_ambient_temperature     296(2)
_diffrn_radiation_type     MoK\a
_diffrn_radiation_wavelength     0.71073
_diffrn_radiation_source     'fine-focus sealed tube'
_diffrn_radiation_monochromator     graphite
_diffrn_measurement_device_type
;
'Bruker SMART APEXII CCD area-detector'
;
_diffrn_measurement_method     '\w scans'
_diffrn_detector_area_resol_mean     ?
_diffrn_reflns_number     14794
_diffrn_reflns_av_R_equivalents     0.0275
_diffrn_reflns_av_sigmaI/netI     0.0245
_diffrn_reflns_theta_min     2.31
_diffrn_reflns_theta_max     25.01
_diffrn_reflns_theta_full     25.01
_diffrn_measured_fraction_theta_max     0.971
_diffrn_measured_fraction_theta_full     0.971
_diffrn_reflns_limit_h_min     -8
_diffrn_reflns_limit_h_max     8
_diffrn_reflns_limit_k_min     -19
_diffrn_reflns_limit_k_max     19
_diffrn_reflns_limit_l_min     -20
_diffrn_reflns_limit_l_max     20
_diffrn_standards_number     ?
_diffrn_standards_interval_count     ?
_diffrn_standards_interval_time     ?
_diffrn_standards_decay_%     ?
_refine_special_details
;
 Refinement of F^2^ against ALL reflections.  The weighted R-factor wR and
 goodness of fit S are based on F^2^, conventional R-factors R are based
 on F, with F set to zero for negative F^2^. The threshold expression of
 F^2^ > 2sigma(F^2^) is used only for calculating R-factors(gt) etc. and is
 not relevant to the choice of reflections for refinement.  R-factors based
 on F^2^ are statistically about twice as large as those based on F, and R-
 factors based on ALL data will be even larger.
;
_reflns_number_total     3597
_reflns_number_gt     3215
_reflns_threshold_expression     I>2\s(I)
_refine_ls_structure_factor_coef     Fsqd
_refine_ls_matrix_type     full
_refine_ls_R_factor_all     0.0405
_refine_ls_R_factor_gt     0.0360
_refine_ls_wR_factor_gt     0.1110
_refine_ls_wR_factor_ref     0.1160
_refine_ls_goodness_of_fit_ref     1.109
_refine_ls_restrained_S_all     1.109
_refine_ls_number_reflns     3597
_refine_ls_number_parameters     289
_refine_ls_number_restraints     0
_refine_ls_hydrogen_treatment     constr
_refine_ls_weighting_scheme     calc
_refine_ls_weighting_details
                    'w=1/[\s^2^(Fo^2^)+(0.0584P)^2^+2.8465P] P=(Fo^2^+2Fc^2^)/3'
_atom_sites_solution_hydrogens     geom
_atom_sites_solution_primary     direct
_atom_sites_solution_secondary     difmap
_refine_ls_shift/su_max     0.001
_refine_ls_shift/su_mean     0.000
_refine_diff_density_max     0.402
_refine_diff_density_min     -0.619
_refine_ls_extinction_method     none
_refine_ls_extinction_coef     ?
loop_
    _atom_type_symbol
    _atom_type_description
    _atom_type_scat_dispersion_real
    _atom_type_scat_dispersion_imag
    _atom_type_scat_source
    'C' 'C' 0.0033 0.0016
                         'International Tables Vol C Tables 4.2.6.8 and 6.1.1.4'
    'H' 'H' 0.0000 0.0000
                         'International Tables Vol C Tables 4.2.6.8 and 6.1.1.4'
    'B' 'B' 0.0013 0.0007
                         'International Tables Vol C Tables 4.2.6.8 and 6.1.1.4'
    'N' 'N' 0.0061 0.0033
                         'International Tables Vol C Tables 4.2.6.8 and 6.1.1.4'
    'F' 'F' 0.0171 0.0103
                         'International Tables Vol C Tables 4.2.6.8 and 6.1.1.4'
    'S' 'S' 0.1246 0.1234
                         'International Tables Vol C Tables 4.2.6.8 and 6.1.1.4'
    'Ag' 'Ag' -0.8971 1.1015
                         'International Tables Vol C Tables 4.2.6.8 and 6.1.1.4'
_computing_data_collection     'APEX2 (Bruker, 2007)'
_computing_cell_refinement     'APEX2 and SAINT (Bruker, 2007)'
_computing_data_reduction     'SAINT (Bruker, 2007)'
_computing_structure_solution     'SHELXS97 (Sheldrick, 2008)'
_computing_structure_refinement     'SHELXL97 (Sheldrick, 2008)'
_computing_molecular_graphics     'SHELXTL (Sheldrick, 2008)'
_computing_publication_material
                             'SHELXTL (Sheldrick, 2008) and PLATON (Spek, 2009)'
loop_
    _atom_site_type_symbol
    _atom_site_label
    _atom_site_fract_x
    _atom_site_fract_y
    _atom_site_fract_z
    _atom_site_U_iso_or_equiv
    _atom_site_adp_type
    _atom_site_calc_flag
    _atom_site_refinement_flags
    _atom_site_occupancy
    _atom_site_symmetry_multiplicity
    _atom_site_disorder_assembly
    _atom_site_disorder_group
    Ag Ag1 0.49553(4) 0.746244(18) 0.040102(19) 0.04882(15) Uani d . 1 1 . .
    S S1 1.31192(14) 0.55322(8) 0.04143(6) 0.0556(3) Uani d . 1 1 . .
    S S2 -0.31897(14) 0.94030(8) 0.04687(6) 0.0554(3) Uani d . 1 1 . .
    N N1 1.3844(4) 0.62555(19) 0.1758(2) 0.0456(8) Uani d . 1 1 . .
    N N2 1.5853(5) 0.4934(2) 0.2314(2) 0.0557(9) Uani d . 1 1 . .
    N N3 0.7552(4) 0.68164(18) 0.04124(17) 0.0392(7) Uani d . 1 1 . .
    N N4 0.2344(4) 0.81040(18) 0.04305(18) 0.0409(7) Uani d . 1 1 . .
    N N5 -0.3990(4) 0.85798(19) 0.1733(2) 0.0459(8) Uani d . 1 1 . .
    N N6 -0.5935(5) 0.9876(2) 0.2337(2) 0.0582(10) Uani d . 1 1 . .
    C C1 1.4578(6) 0.6243(3) 0.2450(3) 0.0532(10) Uani d . 1 1 . .
    H H1A 1.4393 0.6685 0.2767 0.064 Uiso calc R 1 1 . .
    C C2 1.5609(6) 0.5599(3) 0.2723(3) 0.0576(11) Uani d . 1 1 . .
    H H2A 1.6150 0.5630 0.3208 0.069 Uiso calc R 1 1 . .
    C C3 1.5056(6) 0.4919(2) 0.1643(2) 0.0482(9) Uani d . 1 1 . .
    H H3A 1.5164 0.4456 0.1346 0.058 Uiso calc R 1 1 . .
    C C4 1.4040(5) 0.5577(2) 0.1353(2) 0.0387(8) Uani d . 1 1 . .
    C C5 1.0957(5) 0.6030(2) 0.0462(2) 0.0378(8) Uani d . 1 1 . .
    C C6 1.0216(6) 0.6326(3) -0.0213(2) 0.0499(10) Uani d . 1 1 . .
    H H6A 1.0862 0.6276 -0.0660 0.060 Uiso calc R 1 1 . .
    C C7 0.8514(6) 0.6697(3) -0.0217(2) 0.0487(10) Uani d . 1 1 . .
    H H7A 0.8005 0.6874 -0.0679 0.058 Uiso calc R 1 1 . .
    C C8 0.8306(5) 0.6540(3) 0.1058(2) 0.0458(9) Uani d . 1 1 . .
    H H8A 0.7667 0.6626 0.1502 0.055 Uiso calc R 1 1 . .
    C C9 0.9972(5) 0.6135(3) 0.1114(2) 0.0479(10) Uani d . 1 1 . .
    H H9A 1.0421 0.5938 0.1579 0.057 Uiso calc R 1 1 . .
    C C10 0.1515(6) 0.8409(3) -0.0177(3) 0.0569(11) Uani d . 1 1 . .
    H H10A 0.2110 0.8369 -0.0637 0.068 Uiso calc R 1 1 . .
    C C11 -0.0205(6) 0.8788(3) -0.0173(2) 0.0546(11) Uani d . 1 1 . .
    H H11A -0.0779 0.8967 -0.0622 0.066 Uiso calc R 1 1 . .
    C C12 -0.1045(5) 0.8893(2) 0.0520(2) 0.0398(8) Uani d . 1 1 . .
    C C13 -0.0160(5) 0.8602(3) 0.1160(2) 0.0472(9) Uani d . 1 1 . .
    H H13A -0.0676 0.8671 0.1634 0.057 Uiso calc R 1 1 . .
    C C14 0.1513(5) 0.8204(3) 0.1094(2) 0.0462(9) Uani d . 1 1 . .
    H H14A 0.2089 0.7997 0.1532 0.055 Uiso calc R 1 1 . .
    C C15 -0.4147(5) 0.9284(2) 0.1376(2) 0.0373(8) Uani d . 1 1 . .
    C C16 -0.4753(6) 0.8546(3) 0.2415(3) 0.0560(11) Uani d . 1 1 . .
    H H16A -0.4609 0.8077 0.2703 0.067 Uiso calc R 1 1 . .
    C C17 -0.5735(6) 0.9177(3) 0.2701(3) 0.0580(11) Uani d . 1 1 . .
    H H17A -0.6283 0.9115 0.3169 0.070 Uiso calc R 1 1 . .
    C C18 -0.5097(6) 0.9934(2) 0.1678(2) 0.0457(9) Uani d . 1 1 . .
    H H18A -0.5148 1.0422 0.1412 0.055 Uiso calc R 1 1 . .
    B B1 0.4920(7) 0.7584(3) -0.1658(3) 0.0479(11) Uani d . 1 1 . .
    F F1 0.5771(6) 0.8120(2) -0.1155(2) 0.0970(11) Uani d . 1 1 . .
    F F2 0.4070(6) 0.7015(2) -0.1210(2) 0.0977(11) Uani d . 1 1 . .
    F F3 0.3676(6) 0.7987(3) -0.2082(3) 0.1304(16) Uani d . 1 1 . .
    F F4 0.6212(6) 0.7205(3) -0.2054(3) 0.1233(15) Uani d . 1 1 . .
loop_
    _atom_site_aniso_label
    _atom_site_aniso_U_11
    _atom_site_aniso_U_22
    _atom_site_aniso_U_33
    _atom_site_aniso_U_12
    _atom_site_aniso_U_13
    _atom_site_aniso_U_23
    Ag1 0.0314(2) 0.0524(2) 0.0627(2) 0.01446(12) 0.00139(14) -0.00343(13)
    S1 0.0364(5) 0.0807(8) 0.0494(6) 0.0263(5) -0.0019(4) -0.0044(5)
    S2 0.0389(5) 0.0792(8) 0.0483(6) 0.0271(5) 0.0076(4) 0.0090(5)
    N1 0.0355(17) 0.0401(17) 0.061(2) 0.0034(13) 0.0009(15) 0.0044(15)
    N2 0.053(2) 0.057(2) 0.056(2) 0.0147(17) -0.0056(17) 0.0105(17)
    N3 0.0299(15) 0.0427(17) 0.0450(17) 0.0059(12) -0.0009(13) -0.0034(13)
    N4 0.0309(15) 0.0422(17) 0.0496(18) 0.0059(12) 0.0039(13) 0.0010(13)
    N5 0.0373(17) 0.0398(17) 0.061(2) 0.0029(13) 0.0068(15) -0.0034(15)
    N6 0.057(2) 0.061(2) 0.057(2) 0.0122(17) 0.0154(18) -0.0127(18)
    C1 0.045(2) 0.050(2) 0.064(3) 0.0002(18) 0.001(2) -0.0068(19)
    C2 0.048(2) 0.071(3) 0.054(3) 0.004(2) -0.0018(19) 0.004(2)
    C3 0.046(2) 0.042(2) 0.057(2) 0.0077(17) 0.0040(18) 0.0045(18)
    C4 0.0239(16) 0.042(2) 0.051(2) 0.0038(14) 0.0030(15) 0.0082(16)
    C5 0.0277(17) 0.0403(19) 0.045(2) 0.0046(14) -0.0009(14) -0.0010(15)
    C6 0.042(2) 0.068(3) 0.040(2) 0.0146(19) 0.0011(16) -0.0026(18)
    C7 0.040(2) 0.065(3) 0.041(2) 0.0171(18) -0.0053(16) 0.0010(18)
    C8 0.0258(17) 0.067(3) 0.045(2) 0.0037(17) 0.0081(15) 0.0042(18)
    C9 0.0332(19) 0.067(3) 0.044(2) 0.0065(17) 0.0023(16) 0.0182(18)
    C10 0.052(2) 0.066(3) 0.054(2) 0.023(2) 0.023(2) 0.010(2)
    C11 0.051(2) 0.072(3) 0.041(2) 0.026(2) 0.0096(18) 0.015(2)
    C12 0.0314(18) 0.0379(19) 0.050(2) 0.0032(14) 0.0055(15) -0.0012(15)
    C13 0.0333(19) 0.067(3) 0.041(2) 0.0074(18) 0.0025(15) -0.0054(18)
    C14 0.0289(18) 0.064(2) 0.046(2) 0.0058(17) -0.0004(15) -0.0009(18)
    C15 0.0248(16) 0.0421(19) 0.0450(19) 0.0033(14) 0.0010(14) -0.0050(15)
    C16 0.048(2) 0.053(3) 0.067(3) -0.0004(19) 0.008(2) 0.014(2)
    C17 0.052(3) 0.075(3) 0.048(2) 0.009(2) 0.0100(19) 0.002(2)
    C18 0.042(2) 0.042(2) 0.054(2) 0.0072(16) 0.0028(17) -0.0039(17)
    B1 0.055(3) 0.053(3) 0.036(2) 0.010(2) 0.002(2) -0.0037(18)
    F1 0.132(3) 0.073(2) 0.085(2) -0.0111(19) -0.030(2) -0.0048(16)
    F2 0.129(3) 0.073(2) 0.093(2) -0.013(2) 0.034(2) 0.0027(17)
    F3 0.127(4) 0.134(4) 0.127(4) 0.035(3) -0.057(3) 0.029(3)
    F4 0.124(3) 0.130(3) 0.119(3) 0.032(3) 0.061(3) -0.021(3)
_geom_special_details
;
 All esds (except the esd in the dihedral angle between two l.s. planes)
 are estimated using the full covariance matrix.  The cell esds are taken
 into account individually in the estimation of esds in distances, angles
 and torsion angles; correlations between esds in cell parameters are only
 used when they are defined by crystal symmetry.  An approximate (isotropic)
 treatment of cell esds is used for estimating esds involving l.s. planes.
;
loop_
    _geom_bond_atom_site_label_1
    _geom_bond_atom_site_label_2
    _geom_bond_site_symmetry_2
    _geom_bond_distance
    _geom_bond_publ_flag
    Ag1 N3 . 2.156(3) ?
    Ag1 N4 . 2.165(3) ?
    S1 C4 . 1.765(4) ?
    S1 C5 . 1.768(3) ?
    S2 C12 . 1.763(4) ?
    S2 C15 . 1.770(4) ?
    N1 C1 . 1.315(6) ?
    N1 C4 . 1.337(5) ?
    N2 C3 . 1.300(6) ?
    N2 C2 . 1.326(6) ?
    N3 C8 . 1.327(5) ?
    N3 C7 . 1.340(5) ?
    N4 C10 . 1.311(5) ?
    N4 C14 . 1.339(5) ?
    N5 C15 . 1.324(5) ?
    N5 C16 . 1.336(6) ?
    N6 C17 . 1.324(6) ?
    N6 C18 . 1.328(5) ?
    C1 C2 . 1.376(6) ?
    C1 H1A . 0.9300 ?
    C2 H2A . 0.9300 ?
    C3 C4 . 1.397(5) ?
    C3 H3A . 0.9300 ?
    C5 C6 . 1.378(5) ?
    C5 C9 . 1.380(5) ?
    C6 C7 . 1.373(6) ?
    C6 H6A . 0.9300 ?
    C7 H7A . 0.9300 ?
    C8 C9 . 1.378(5) ?
    C8 H8A . 0.9300 ?
    C9 H9A . 0.9300 ?
    C10 C11 . 1.391(6) ?
    C10 H10A . 0.9300 ?
    C11 C12 . 1.389(5) ?
    C11 H11A . 0.9300 ?
    C12 C13 . 1.366(6) ?
    C13 C14 . 1.383(5) ?
    C13 H13A . 0.9300 ?
    C14 H14A . 0.9300 ?
    C15 C18 . 1.386(5) ?
    C16 C17 . 1.364(6) ?
    C16 H16A . 0.9300 ?
    C17 H17A . 0.9300 ?
    C18 H18A . 0.9300 ?
    B1 F3 . 1.330(6) ?
    B1 F4 . 1.337(6) ?
    B1 F2 . 1.380(6) ?
    B1 F1 . 1.382(6) ?
loop_
    _geom_angle_atom_site_label_1
    _geom_angle_atom_site_label_2
    _geom_angle_atom_site_label_3
    _geom_angle_site_symmetry_1
    _geom_angle_site_symmetry_3
    _geom_angle
    _geom_angle_publ_flag
    N3 Ag1 N4 . . 178.06(11) ?
    C4 S1 C5 . . 104.22(17) ?
    C12 S2 C15 . . 105.47(18) ?
    C1 N1 C4 . . 115.8(3) ?
    C3 N2 C2 . . 116.6(4) ?
    C8 N3 C7 . . 116.7(3) ?
    C8 N3 Ag1 . . 120.8(2) ?
    C7 N3 Ag1 . . 122.5(3) ?
    C10 N4 C14 . . 117.4(3) ?
    C10 N4 Ag1 . . 123.0(3) ?
    C14 N4 Ag1 . . 119.6(3) ?
    C15 N5 C16 . . 115.5(3) ?
    C17 N6 C18 . . 116.1(4) ?
    N1 C1 C2 . . 122.4(4) ?
    N1 C1 H1A . . 118.8 ?
    C2 C1 H1A . . 118.8 ?
    N2 C2 C1 . . 121.8(4) ?
    N2 C2 H2A . . 119.1 ?
    C1 C2 H2A . . 119.1 ?
    N2 C3 C4 . . 122.1(4) ?
    N2 C3 H3A . . 118.9 ?
    C4 C3 H3A . . 118.9 ?
    N1 C4 C3 . . 121.1(4) ?
    N1 C4 S1 . . 119.5(3) ?
    C3 C4 S1 . . 119.3(3) ?
    C6 C5 C9 . . 118.4(3) ?
    C6 C5 S1 . . 116.4(3) ?
    C9 C5 S1 . . 125.1(3) ?
    C7 C6 C5 . . 119.2(4) ?
    C7 C6 H6A . . 120.4 ?
    C5 C6 H6A . . 120.4 ?
    N3 C7 C6 . . 123.1(4) ?
    N3 C7 H7A . . 118.4 ?
    C6 C7 H7A . . 118.4 ?
    N3 C8 C9 . . 124.3(3) ?
    N3 C8 H8A . . 117.8 ?
    C9 C8 H8A . . 117.8 ?
    C8 C9 C5 . . 118.1(4) ?
    C8 C9 H9A . . 120.9 ?
    C5 C9 H9A . . 120.9 ?
    N4 C10 C11 . . 123.6(4) ?
    N4 C10 H10A . . 118.2 ?
    C11 C10 H10A . . 118.2 ?
    C12 C11 C10 . . 118.3(4) ?
    C12 C11 H11A . . 120.9 ?
    C10 C11 H11A . . 120.9 ?
    C13 C12 C11 . . 118.4(3) ?
    C13 C12 S2 . . 126.8(3) ?
    C11 C12 S2 . . 114.8(3) ?
    C12 C13 C14 . . 119.1(4) ?
    C12 C13 H13A . . 120.5 ?
    C14 C13 H13A . . 120.5 ?
    N4 C14 C13 . . 123.1(4) ?
    N4 C14 H14A . . 118.4 ?
    C13 C14 H14A . . 118.4 ?
    N5 C15 C18 . . 122.2(3) ?
    N5 C15 S2 . . 119.7(3) ?
    C18 C15 S2 . . 118.1(3) ?
    N5 C16 C17 . . 122.2(4) ?
    N5 C16 H16A . . 118.9 ?
    C17 C16 H16A . . 118.9 ?
    N6 C17 C16 . . 122.3(4) ?
    N6 C17 H17A . . 118.8 ?
    C16 C17 H17A . . 118.8 ?
    N6 C18 C15 . . 121.5(4) ?
    N6 C18 H18A . . 119.3 ?
    C15 C18 H18A . . 119.3 ?
    F3 B1 F4 . . 114.3(5) ?
    F3 B1 F2 . . 110.8(5) ?
    F4 B1 F2 . . 108.0(4) ?
    F3 B1 F1 . . 108.7(4) ?
    F4 B1 F1 . . 109.2(5) ?
    F2 B1 F1 . . 105.4(4) ?
loop_
    _geom_torsion_atom_site_label_1
    _geom_torsion_atom_site_label_2
    _geom_torsion_atom_site_label_3
    _geom_torsion_atom_site_label_4
    _geom_torsion_site_symmetry_1
    _geom_torsion_site_symmetry_2
    _geom_torsion_site_symmetry_3
    _geom_torsion_site_symmetry_4
    _geom_torsion
    _geom_torsion_publ_flag
    C4 N1 C1 C2 . . . . 4.9(6) ?
    C3 N2 C2 C1 . . . . -0.5(7) ?
    N1 C1 C2 N2 . . . . -3.1(7) ?
    C2 N2 C3 C4 . . . . 2.0(6) ?
    C1 N1 C4 C3 . . . . -3.4(5) ?
    C1 N1 C4 S1 . . . . -179.6(3) ?
    N2 C3 C4 N1 . . . . -0.1(6) ?
    N2 C3 C4 S1 . . . . 176.1(3) ?
    C5 S1 C4 N1 . . . . -40.5(3) ?
    C5 S1 C4 C3 . . . . 143.3(3) ?
    C4 S1 C5 C6 . . . . 158.8(3) ?
    C4 S1 C5 C9 . . . . -21.7(4) ?
    C9 C5 C6 C7 . . . . -1.5(7) ?
    S1 C5 C6 C7 . . . . 178.1(3) ?
    C8 N3 C7 C6 . . . . -1.4(6) ?
    Ag1 N3 C7 C6 . . . . 176.3(3) ?
    C5 C6 C7 N3 . . . . 2.7(7) ?
    C7 N3 C8 C9 . . . . -1.1(6) ?
    Ag1 N3 C8 C9 . . . . -178.8(3) ?
    N3 C8 C9 C5 . . . . 2.1(7) ?
    C6 C5 C9 C8 . . . . -0.7(6) ?
    S1 C5 C9 C8 . . . . 179.7(3) ?
    C14 N4 C10 C11 . . . . -3.5(7) ?
    Ag1 N4 C10 C11 . . . . 176.8(4) ?
    N4 C10 C11 C12 . . . . 3.9(8) ?
    C10 C11 C12 C13 . . . . -1.4(7) ?
    C10 C11 C12 S2 . . . . 178.4(4) ?
    C15 S2 C12 C13 . . . . -11.0(4) ?
    C15 S2 C12 C11 . . . . 169.1(3) ?
    C11 C12 C13 C14 . . . . -1.1(6) ?
    S2 C12 C13 C14 . . . . 179.1(3) ?
    C10 N4 C14 C13 . . . . 0.6(6) ?
    Ag1 N4 C14 C13 . . . . -179.6(3) ?
    C12 C13 C14 N4 . . . . 1.6(7) ?
    C16 N5 C15 C18 . . . . -2.2(6) ?
    C16 N5 C15 S2 . . . . 180.0(3) ?
    C12 S2 C15 N5 . . . . -40.4(3) ?
    C12 S2 C15 C18 . . . . 141.7(3) ?
    C15 N5 C16 C17 . . . . 4.3(6) ?
    C18 N6 C17 C16 . . . . -1.0(7) ?
    N5 C16 C17 N6 . . . . -2.8(8) ?
    C17 N6 C18 C15 . . . . 3.0(7) ?
    N5 C15 C18 N6 . . . . -1.4(6) ?
    S2 C15 C18 N6 . . . . 176.4(3) ?
data_global
_journal_date_recd_electronic     2011-11-22
_journal_date_accepted     2011-11-29
_journal_name_full     'Acta Crystallographica, Section E'
_journal_year     2012
_journal_volume     68
_journal_issue      1
_journal_page_first     m4
_journal_page_last     m4
_journal_paper_category     QM
_journal_paper_doi     10.1107/S1600536811051270
_journal_coeditor_code     ZQ2141
_publ_contact_author_name     'Dr. Zi Jia Wang'
_publ_contact_author_address
;
Department of Chemistry,Capital Normal University,
Beijing 100048, People's Republic China
;
_publ_contact_author_email     wanchqing@yahoo.com.cn
_publ_contact_author_fax     '+86 010 6890-2320'
_publ_contact_author_phone     '+86 010 6890-3033'
_publ_section_title
;
Bis{2-[(pyridin-4-yl-\k<i>N</i>)sulfanyl]pyrazine}silver(I) tetrafluoridoborate
;
loop_
    _publ_author_name
    _publ_author_address
    'Zi-Jia Wang'
;
Department of Chemistry,
Capital Normal University,
Beijing 100048,
People's Republic of China
;
