# Supplementary material for: Bis{2-[(pyridin-4-yl-κN)sulfan­yl]pyrazine}­silver(I) tetra­fluoridoborate
Source: Acta Crystallogr Sect E Struct Rep Online. 2011 Dec 3;68(Pt 1):m4. doi: 10.1107/S1600536811051270 (PMC3254277; doi:10.1107/S1600536811051270)
Supplement: Supplementary file 2 [file e-68-000m4-Isup2.hkl]

# 
# h,k,l, Fc-squared, Fo-squared, sigma(Fo-squared) and status flag 
# 
data_I
_shelx_title ' 1 in P2(1)/n' 
_shelx_refln_list_code          4 
_shelx_F_calc_maximum      276.84 
_exptl_crystal_F_000      1136.00 
_reflns_d_resolution_high  0.8406 
 
loop_ 
 _symmetry_equiv_pos_as_xyz 
 'x, y, z' 
 '-x+1/2, y+1/2, -z+1/2' 
 '-x, -y, -z' 
 'x-1/2, -y-1/2, z-1/2' 
 
_cell_length_a     7.2232 
_cell_length_b    16.4826 
_cell_length_c    17.6098 
_cell_angle_alpha  90.000 
_cell_angle_beta   91.666 
_cell_angle_gamma  90.000 
 
_shelx_F_squared_multiplier     1.000 
 
loop_ 
 _refln_index_h 
 _refln_index_k 
 _refln_index_l 
 _refln_F_squared_calc 
 _refln_F_squared_meas 
 _refln_F_squared_sigma 
 _refln_observed_status 
   2   0   0    72064.46    63130.74   2039.04 o 
   4   0   0     5747.02     6074.01    204.42 o 
   6   0   0     7195.10     7687.85    261.66 o 
   8   0   0     1368.29     1490.14     42.23 o 
   1   1   0        0.37        8.92      2.23 o 
   2   1   0      216.69      252.74      9.46 o 
   3   1   0        0.21        3.47      2.15 o 
   4   1   0      132.73      139.60     12.23 o 
   5   1   0        2.43        1.12      2.46 o 
   6   1   0      136.35      143.36      8.27 o 
   7   1   0        8.82       14.95      6.85 o 
   8   1   0      140.92      135.13     10.20 o 
   0   2   0    20827.90    18791.86   1959.50 o 
   1   2   0     1473.72     1719.25     27.62 o 
   2   2   0    13253.86    13572.05    309.60 o 
   3   2   0     9479.82    10361.30    185.31 o 
   4   2   0     9503.93     9646.26    151.67 o 
   5   2   0      247.66      261.84      9.26 o 
   6   2   0     3291.45     3372.37     59.73 o 
   7   2   0      205.94      298.56     12.50 o 
   8   2   0     3697.01     3566.62     75.69 o 
   1   3   0      159.04      190.84      3.11 o 
   2   3   0      136.14      126.38      4.01 o 
   3   3   0        6.74        6.69      2.58 o 
   4   3   0       90.20       93.88      5.56 o 
   5   3   0        2.48        8.88      3.97 o 
   6   3   0      108.20      121.50      7.61 o 
   7   3   0       38.08       79.06      5.80 o 
   8   3   0      107.38      112.56      7.83 o 
   0   4   0     4371.61     4532.60    523.33 o 
   1   4   0    31672.64    30632.79    503.40 o 
   2   4   0     8922.04     8650.41     97.49 o 
   3   4   0     4027.66     4088.75     62.66 o 
   4   4   0    11248.08    11245.69    202.78 o 
   5   4   0     2368.35     2446.08     45.83 o 
   6   4   0     3312.73     3476.08     52.32 o 
   7   4   0       16.28      131.61      8.92 o 
   8   4   0      875.21      875.22     21.11 o 
   1   5   0      599.48      593.50      8.73 o 
   2   5   0       33.00       51.01      3.51 o 
   3   5   0       30.37       43.62      2.14 o 
   4   5   0      193.11      219.59      7.42 o 
   5   5   0       69.38       66.39      4.64 o 
   6   5   0       92.74      107.81      6.58 o 
   7   5   0        0.23        0.38      4.48 o 
   8   5   0        0.85       -3.20      6.01 o 
   0   6   0     4244.43     2909.52    101.10 o 
   1   6   0       20.40       29.00      6.33 o 
   2   6   0    12553.66    13132.13    136.34 o 
   3   6   0     1375.32     1481.31     18.41 o 
   4   6   0     4267.54     4171.15     58.80 o 
   5   6   0      120.39      126.53      5.78 o 
   6   6   0     3676.88     3701.44     54.76 o 
   7   6   0     1076.35     1045.53     26.99 o 
   8   6   0      318.66      319.16     12.83 o 
   1   7   0      471.79      485.47      8.37 o 
   2   7   0       32.39       46.75      1.76 o 
   3   7   0      140.11      162.12      3.60 o 
   4   7   0      263.24      293.00      7.20 o 
   5   7   0       90.21       85.62      4.29 o 
   6   7   0       87.84       89.42      5.88 o 
   7   7   0       19.10       20.90      5.66 o 
   8   7   0      118.46      123.64      8.94 o 
   0   8   0     3979.16     4325.93    103.76 o 
   1   8   0       43.80       39.01      2.16 o 
   2   8   0    36989.55    36845.26    320.91 o 
   3   8   0      408.77      435.25      8.72 o 
   4   8   0     9325.89     9527.07    109.43 o 
   5   8   0       28.12       14.16      2.19 o 
   6   8   0     2521.38     2493.63     39.67 o 
   7   8   0       31.24       87.09      8.09 o 
   1   9   0     1129.07     1164.24     17.01 o 
   2   9   0      339.18      372.83      7.43 o 
   3   9   0       52.95       64.10      3.79 o 
   4   9   0       19.66       16.14      2.87 o 
   5   9   0       10.13       14.90      3.41 o 
   6   9   0      107.60      100.00      6.95 o 
   7   9   0       34.59       43.13      5.81 o 
   0  10   0     6729.77     7236.91    170.77 o 
   1  10   0      601.91      659.07     11.13 o 
   2  10   0     2064.16     2031.12     30.79 o 
   3  10   0      149.54      146.77      4.90 o 
   4  10   0     3795.21     3763.32     54.24 o 
   5  10   0      970.17      943.97     18.64 o 
   6  10   0     4215.32     3939.39     80.06 o 
   7  10   0        9.21       35.36      5.61 o 
   1  11   0     1520.25     1528.27     24.38 o 
   2  11   0      639.60      635.12     12.60 o 
   3  11   0      134.90      139.08      7.37 o 
   4  11   0       57.61       48.90      5.55 o 
   5  11   0        9.26        7.07      3.48 o 
   6  11   0       16.81       17.61      5.28 o 
   7  11   0        2.16        3.22      3.56 o 
   0  12   0     2416.39     2572.73     51.00 o 
   1  12   0     1297.48     1392.65     26.90 o 
   2  12   0     3969.17     4076.04     78.26 o 
   3  12   0        0.13        4.61      6.52 o 
   4  12   0     1658.06     1622.98     32.85 o 
   5  12   0      107.34      108.17     11.13 o 
   6  12   0     1223.08     1139.39     48.69 o 
   1  13   0        0.55        4.46      7.43 o 
   2  13   0        0.83       -0.53      5.73 o 
   3  13   0      377.76      392.32     15.31 o 
   4  13   0       24.55       38.91      5.93 o 
   5  13   0       82.55       85.38      8.35 o 
   6  13   0       30.70       37.61     10.78 o 
   1  14   0      712.30      700.84     26.88 o 
   2  14   0      648.47      723.87     28.89 o 
   3  14   0       17.10       16.13      8.64 o 
   4  14   0     2032.39     2112.72     58.47 o 
   6  14   0      340.50      346.59     20.44 o 
   1  15   0       64.52       65.76      8.35 o 
   2  15   0       29.51       47.44      7.14 o 
   3  15   0       57.50       28.15      8.36 o 
   4  15   0        7.10        4.19      5.71 o 
   5  15   0      117.23      133.81     17.84 o 
   0  16   0     5251.65     5551.43    203.68 o 
   1  16   0       35.03       56.80     10.47 o 
   2  16   0     1427.56     1422.39     38.68 o 
   3  16   0        0.07       -2.46      6.03 o 
   4  16   0      913.57      747.71     43.86 o 
   1  17   0      455.66      446.95     24.69 o 
   2  17   0        0.64        9.92      7.61 o 
   3  17   0       40.50       57.18      9.75 o 
   4  17   0       41.81       34.19     11.15 o 
   0  18   0      168.25      224.50     26.02 o 
   1  18   0        0.29       -5.31      7.61 o 
   2  18   0      611.79      612.58     30.43 o 
   3  18   0      181.38      171.85     13.08 o 
   1  19   0       19.37       30.79     10.69 o 
   2  19   0       33.79       30.33     10.77 o 
  -7   0   1     1287.03     1339.44     37.36 o 
  -5   0   1     9391.73     9143.88    209.57 o 
  -3   0   1     5047.42     4925.87    108.16 o 
  -1   0   1    30841.55    30994.47    976.78 o 
   1   0   1    31343.73    29472.81    935.15 o 
   3   0   1     6516.86     6500.79    148.90 o 
   5   0   1     8311.55     8439.39    283.22 o 
   7   0   1      798.49      897.95     30.48 o 
  -8   1   1        1.19        5.46      5.01 o 
  -7   1   1      130.39      137.39      8.60 o 
  -6   1   1        0.32        1.80      5.03 o 
  -5   1   1      557.06      515.03     13.24 o 
  -4   1   1     1804.85     1907.42     39.35 o 
  -3   1   1     3610.63     3746.52     89.35 o 
  -2   1   1      191.16      203.07      6.97 o 
  -1   1   1      207.69      199.69      4.85 o 
   1   1   1       81.85       66.46      8.18 o 
   2   1   1       30.77       29.28      1.95 o 
   3   1   1     1967.87     1933.95     40.12 o 
   4   1   1      772.03      757.79     24.96 o 
   5   1   1       30.03       31.45      4.23 o 
   6   1   1        0.06       21.56      9.66 o 
   7   1   1       23.99       30.57      5.23 o 
   8   1   1        2.62       15.62      6.65 o 
  -7   2   1     2602.27     2587.59     44.01 o 
  -6   2   1      136.63      194.76     18.58 o 
  -5   2   1     1293.83     1371.31     27.16 o 
  -4   2   1     2858.96     3010.87     51.01 o 
  -3   2   1    33035.81    32921.16    578.88 o 
  -2   2   1     8847.26     9360.83    212.60 o 
  -1   2   1    16020.11    16262.80    288.85 o 
   0   2   1        7.64        5.31      1.05 o 
   1   2   1    14966.14    15227.93    237.97 o 
   2   2   1    12303.75    12814.67    236.53 o 
   3   2   1    33598.17    33796.55    593.21 o 
   4   2   1     3300.86     3534.89     68.93 o 
   5   2   1     1694.03     1776.50     33.77 o 
   6   2   1       38.33       35.66      9.01 o 
   7   2   1     3315.08     3015.56     72.18 o 
   8   2   1       62.10      109.53      8.21 o 
  -8   3   1        6.67        4.79      4.41 o 
  -7   3   1     1125.36     1027.58     19.56 o 
  -6   3   1       51.22       49.49      5.04 o 
  -5   3   1     2056.90     2064.63     33.91 o 
  -4   3   1      282.31      264.59      8.73 o 
  -3   3   1     6163.99     6430.22     87.10 o 
  -2   3   1     5478.03     5835.62     78.95 o 
  -1   3   1     6759.60     7364.39    166.29 o 
   0   3   1       73.09       99.31      2.62 o 
   1   3   1    11249.55    11707.62    138.51 o 
   2   3   1     6364.66     6571.17     99.77 o 
   3   3   1     2901.48     3081.76     59.55 o 
   4   3   1      981.47      970.28     24.06 o 
   5   3   1      731.02      775.10     21.78 o 
   6   3   1        7.04       16.45      4.06 o 
   7   3   1       66.11       54.60      6.58 o 
   8   3   1       36.65       48.69      6.23 o 
  -8   4   1       13.35       24.00      5.45 o 
  -7   4   1     2493.94     2377.03     59.24 o 
  -6   4   1      203.13      250.06     50.55 o 
  -5   4   1    10413.41    10398.76    146.58 o 
  -4   4   1     1825.62     1725.19     27.11 o 
  -3   4   1    16805.09    17067.73    206.23 o 
  -2   4   1       15.89       26.25      1.43 o 
  -1   4   1    67840.82    64144.46    875.39 o 
   0   4   1       20.69        9.93      1.51 o 
   1   4   1    76638.40    67159.13   1508.40 o 
   2   4   1       47.56       49.73      1.62 o 
   3   4   1    15495.16    15940.52    231.89 o 
   4   4   1     1746.40     1716.67     37.52 o 
   5   4   1    10328.26    10407.10    164.00 o 
   6   4   1      240.55      270.97      9.44 o 
   7   4   1     3056.90     3049.29     50.09 o 
   8   4   1       52.30       44.29      5.74 o 
  -8   5   1        1.32       -4.68      4.18 o 
  -7   5   1      133.87      141.56      9.38 o 
  -6   5   1        8.71        6.92      3.89 o 
  -5   5   1     1593.05     1566.86     24.10 o 
  -4   5   1      727.82      757.42     14.36 o 
  -3   5   1      313.61      340.12      5.62 o 
  -2   5   1      695.67      778.91     10.88 o 
  -1   5   1     3149.60     3249.58     45.00 o 
   0   5   1      157.31      134.24      3.35 o 
   1   5   1      236.18      228.70      4.17 o 
   2   5   1      156.40      213.56      3.14 o 
   3   5   1       23.64       19.80      3.89 o 
   4   5   1      221.71      242.95     10.05 o 
   5   5   1       53.55       43.73      4.09 o 
   6   5   1       25.49       53.96      6.97 o 
   7   5   1       25.43       24.64      5.57 o 
   8   5   1        8.74       12.90      6.07 o 
  -8   6   1        7.34        7.03      4.94 o 
  -7   6   1     2529.46     2424.49     49.52 o 
  -6   6   1     1172.44     1211.28     25.25 o 
  -5   6   1     7335.51     7153.80     90.55 o 
  -4   6   1        8.51       10.30      2.16 o 
  -3   6   1      618.66      570.28     13.46 o 
  -2   6   1     6996.42     7421.81     78.00 o 
  -1   6   1    14131.08    14900.64    153.65 o 
   1   6   1    21929.51    21602.83    282.60 o 
   2   6   1     5632.36     6030.10     61.07 o 
   3   6   1     2307.01     2182.98     26.32 o 
   4   6   1      135.78      152.83      6.17 o 
   5   6   1     8650.08     8289.54    103.75 o 
   6   6   1     1236.92     1187.55     20.92 o 
   7   6   1     2529.70     2422.74     49.61 o 
   8   6   1        5.38       24.79      5.58 o 
  -8   7   1       25.82       15.68      5.48 o 
  -7   7   1      282.02      288.14     13.91 o 
  -6   7   1        0.52       -0.56      3.00 o 
  -5   7   1      256.77      269.57      6.55 o 
  -4   7   1      312.02      300.53      9.05 o 
  -3   7   1      595.39      639.43      9.42 o 
  -2   7   1      201.82      232.15      4.15 o 
  -1   7   1     1053.94     1074.60     16.92 o 
   0   7   1      332.29      316.37      7.04 o 
   1   7   1     1874.52     1761.11     20.50 o 
   2   7   1     1863.04     1913.96     18.66 o 
   3   7   1      186.15      200.94      4.61 o 
   4   7   1        5.07        3.69      1.84 o 
   5   7   1       17.52       27.41      5.69 o 
   6   7   1        8.50       11.34      3.26 o 
   7   7   1       50.77       55.22      7.23 o 
   8   7   1       19.46       40.17      6.53 o 
  -7   8   1     1650.26     1520.35     34.95 o 
  -6   8   1      317.74      332.72     10.58 o 
  -5   8   1     1524.01     1671.35     25.37 o 
  -4   8   1     2291.64     2250.65     33.97 o 
  -3   8   1     8832.78     8753.67     98.81 o 
  -2   8   1        0.14        9.78      1.68 o 
  -1   8   1     1622.52     1650.19     25.15 o 
   0   8   1      218.93      262.62      5.66 o 
   1   8   1     2724.66     2892.57     30.66 o 
   2   8   1     2614.82     2731.94     28.32 o 
   3   8   1    11225.12    11160.69    137.06 o 
   4   8   1      352.29      319.17      7.74 o 
   5   8   1     1818.87     1847.49     26.09 o 
   6   8   1        4.21       10.41      3.49 o 
   7   8   1     1907.60     1915.73     41.28 o 
  -7   9   1      185.58      198.74     11.13 o 
  -6   9   1       31.74       35.50      4.64 o 
  -5   9   1       97.76      113.43      6.36 o 
  -4   9   1        0.37        2.17      3.25 o 
  -3   9   1      131.91      157.87      5.06 o 
  -2   9   1     1964.21     2166.17     23.44 o 
  -1   9   1     2536.20     2657.00     32.66 o 
   0   9   1      780.25      835.14     13.37 o 
   1   9   1     1959.61     2084.75     22.81 o 
   2   9   1      149.76      148.69      5.85 o 
   3   9   1       15.37       25.33      2.52 o 
   4   9   1      175.18      158.48      5.47 o 
   5   9   1        1.72        5.57      3.34 o 
   6   9   1      106.58      119.10     11.70 o 
   7   9   1        3.85        6.02      4.31 o 
  -7  10   1      469.73      520.70     17.61 o 
  -6  10   1      369.32      441.25     26.73 o 
  -5  10   1     4268.72     4325.98     65.33 o 
  -4  10   1      506.33      484.75     10.78 o 
  -3  10   1     2056.73     2100.49     25.81 o 
  -2  10   1     1192.04     1202.73     15.66 o 
  -1  10   1     8530.66     9157.49    113.60 o 
   0  10   1        9.53        6.42      1.75 o 
   1  10   1     6192.02     6808.46     65.54 o 
   2  10   1     1091.20     1110.09     17.74 o 
   3  10   1     1093.35     1080.68     20.72 o 
   4  10   1      228.57      209.22      7.16 o 
   5  10   1     2992.80     2976.40     47.98 o 
   6  10   1       76.23      139.66     13.74 o 
   7  10   1      220.03      256.13     13.75 o 
  -7  11   1       28.50       59.90      9.99 o 
  -6  11   1       32.32       17.91      5.98 o 
  -5  11   1       66.24       78.57      6.91 o 
  -4  11   1       53.64       47.59      4.84 o 
  -3  11   1      165.52      161.05      5.94 o 
  -2  11   1      573.17      577.67     10.79 o 
  -1  11   1      875.41      961.65     25.01 o 
   0  11   1      743.74      743.03     12.45 o 
   1  11   1     3203.45     3255.24     40.14 o 
   2  11   1     2482.58     2384.95     43.33 o 
   3  11   1       34.98       30.93      4.41 o 
   4  11   1      444.70      416.73     13.50 o 
   5  11   1        0.52        5.87      5.81 o 
   6  11   1      213.91      216.11     14.92 o 
   7  11   1        0.26       -5.25      3.92 o 
  -6  12   1      167.61      163.67     13.52 o 
  -5  12   1     1484.01     1436.26     35.03 o 
  -4  12   1        0.53       -2.36      3.51 o 
  -3  12   1     6988.80     7071.78    101.52 o 
  -2  12   1     1325.04     1371.82     25.40 o 
  -1  12   1     4304.28     4522.74     67.00 o 
   0  12   1       16.90       16.52      3.13 o 
   1  12   1     3401.84     3462.23     59.35 o 
   2  12   1     1007.12     1007.12     25.63 o 
   3  12   1     6320.33     6143.80     98.84 o 
   4  12   1       24.77       32.93      6.43 o 
   5  12   1     1310.07     1300.18     28.12 o 
   6  12   1       75.19       77.50     10.16 o 
  -6  13   1       52.40       41.59      7.83 o 
  -5  13   1      100.86      119.00     13.01 o 
  -4  13   1      102.32      100.48      8.75 o 
  -3  13   1      221.88      219.16     11.48 o 
  -2  13   1      125.75      128.45     11.29 o 
  -1  13   1       77.90       83.56      8.89 o 
   0  13   1       94.80      113.67      8.39 o 
   1  13   1        3.37        5.42      5.50 o 
   2  13   1      186.47      171.61      8.98 o 
   3  13   1       91.04      109.44     10.36 o 
   4  13   1      160.03      227.06     20.42 o 
   5  13   1       61.65       70.04     10.36 o 
   6  13   1       29.06       45.56      8.89 o 
  -6  14   1       75.04       64.02     26.02 o 
  -5  14   1     1542.19     1573.70     66.90 o 
  -4  14   1      752.00      765.34     28.68 o 
  -3  14   1     1635.34     1610.46     45.50 o 
  -2  14   1      307.44      285.33     14.65 o 
  -1  14   1      244.70      309.45     16.93 o 
   0  14   1      314.92      315.10     17.32 o 
   1  14   1     1291.53     1259.12     40.22 o 
   2  14   1        0.91       -0.68      4.62 o 
   3  14   1     3433.64     3140.48     69.79 o 
   4  14   1      178.96      189.65     13.33 o 
  -5  15   1       54.83       62.44     14.12 o 
  -4  15   1       72.39       75.63     14.87 o 
  -3  15   1       23.36       22.92      5.68 o 
  -2  15   1      142.65      166.40     26.43 o 
  -1  15   1       75.46       64.18     10.47 o 
   0  15   1      480.85      500.64     25.21 o 
   1  15   1        4.34        9.43      5.68 o 
   2  15   1        5.57        1.40      5.01 o 
   3  15   1        2.43        4.66      5.35 o 
   4  15   1      191.92      181.36     14.11 o 
  -4  16   1       29.08        6.84      6.55 o 
  -3  16   1      216.57      241.53     11.12 o 
  -2  16   1      467.05      478.91     19.48 o 
  -1  16   1     1684.74     1832.18     85.86 o 
   0  16   1      738.15      770.51     33.64 o 
   1  16   1     2135.07     2173.42     67.00 o 
   2  16   1      210.35      198.40     21.22 o 
   3  16   1      310.14      363.86     17.50 o 
   4  16   1       41.38        5.67      4.49 o 
  -4  17   1      100.65       97.38     14.87 o 
  -3  17   1        1.50       -2.83      4.52 o 
  -2  17   1       33.66       57.60     15.98 o 
  -1  17   1      105.08      118.23     17.47 o 
   0  17   1      125.12      115.32     14.39 o 
   1  17   1      207.90      184.73     21.56 o 
   2  17   1      144.64      123.54     14.58 o 
   3  17   1       52.48       56.87      9.15 o 
   4  17   1       48.53       55.75     11.89 o 
  -3  18   1      697.60      650.55     94.41 o 
  -2  18   1      198.60      210.20     18.08 o 
  -1  18   1      594.89      618.16     31.00 o 
   0  18   1        6.71       21.56     13.38 o 
   1  18   1      524.34      539.06     28.38 o 
   2  18   1       30.81       25.49      9.82 o 
   3  18   1      419.09      159.82     17.10 o 
  -2  19   1        6.60       16.35      9.46 o 
  -1  19   1       26.08       25.35     10.24 o 
   0  19   1       16.55       35.92     10.77 o 
   1  19   1        7.64        3.39      8.36 o 
   2  19   1      125.40       98.47     18.49 o 
  -8   0   2      374.26      368.71     24.53 o 
  -6   0   2     7176.80     6721.80    208.51 o 
  -4   0   2    12274.68    12423.18    384.32 o 
  -2   0   2      673.40      852.64     30.48 o 
   0   0   2    30842.94    25283.22    807.29 o 
   2   0   2      539.43      687.50     19.05 o 
   4   0   2    16023.38    17040.60    383.72 o 
   6   0   2    10057.95     9822.04    332.28 o 
   8   0   2      981.64     1045.66     40.14 o 
  -8   1   2      840.43      837.58     23.87 o 
  -7   1   2        2.77        4.21      4.34 o 
  -6   1   2     1941.03     1849.12     46.69 o 
  -5   1   2      250.28      234.19      8.43 o 
  -4   1   2     4636.24     4832.98     78.25 o 
  -3   1   2     1075.47     1246.44     24.79 o 
  -2   1   2      889.97      934.76     23.64 o 
  -1   1   2     4827.35     5284.47     94.62 o 
   0   1   2    16277.92    16762.13    934.41 o 
   1   1   2     4860.95     5411.01     99.95 o 
   2   1   2     1255.97     1407.69     25.00 o 
   3   1   2      725.64      869.59     17.31 o 
   4   1   2     2039.95     2139.37     57.56 o 
   6   1   2      655.89      599.03     25.23 o 
   7   1   2        0.99       74.86      8.58 o 
   8   1   2      151.23      163.64      9.61 o 
  -8   2   2     1836.54     1783.72     38.50 o 
  -7   2   2      481.77      571.71     15.48 o 
  -6   2   2      478.72      478.86     16.96 o 
  -5   2   2       43.68       40.58      4.06 o 
  -4   2   2     9002.73     9149.12    143.67 o 
  -3   2   2      836.21      920.00     17.60 o 
  -2   2   2    33684.11    33715.06    616.38 o 
  -1   2   2      510.32      466.55      8.44 o 
   0   2   2    25317.04    24381.25    544.56 o 
   1   2   2      277.48      238.34      6.76 o 
   2   2   2    26708.42    25623.00    353.49 o 
   3   2   2      975.58     1036.62     19.71 o 
   4   2   2    12094.82    12254.31    285.16 o 
   5   2   2       14.26       10.78      5.26 o 
   6   2   2     1240.68     1205.43     31.98 o 
   7   2   2      220.25      261.95      9.37 o 
   8   2   2     2743.22     2679.07     41.19 o 
  -8   3   2      942.29      899.82     23.39 o 
  -7   3   2       66.87       63.32      5.29 o 
  -6   3   2      746.57      711.91     17.10 o 
  -5   3   2        1.96        2.96      3.33 o 
  -4   3   2     9004.13     9457.30    148.91 o 
  -3   3   2      348.73      444.96      7.96 o 
  -2   3   2     5354.94     5334.18     70.37 o 
  -1   3   2     5781.11     6038.80    117.28 o 
   0   3   2    11072.18    12077.74    298.87 o 
   1   3   2      964.53     1040.70     15.36 o 
   2   3   2      315.94      312.39      7.53 o 
   3   3   2     1410.39     1573.60     33.63 o 
   4   3   2     3488.93     3727.16     73.00 o 
   5   3   2       11.68       14.31      4.25 o 
   6   3   2      401.35      392.00     13.34 o 
   7   3   2       14.24       75.43      8.13 o 
   8   3   2      194.18      159.85      9.03 o 
  -8   4   2      640.77      568.93     16.99 o 
  -7   4   2       13.12      124.51      7.94 o 
  -6   4   2     1972.70     1992.22     44.39 o 
  -5   4   2      669.49      658.38     13.88 o 
  -4   4   2     7677.41     7587.03    103.21 o 
  -3   4   2     1771.51     1731.62     20.72 o 
  -2   4   2     7408.00     7235.96     84.62 o 
  -1   4   2     8086.89     8786.08    257.21 o 
   0   4   2     1307.43     1192.18     19.09 o 
   1   4   2    26888.70    26242.96    498.78 o 
   2   4   2     6065.84     5826.50     78.74 o 
   3   4   2      205.25      175.50      7.96 o 
   4   4   2    10353.50    10645.79    193.57 o 
   5   4   2        4.06        3.40      3.52 o 
   6   4   2     2432.56     2437.22     43.00 o 
   7   4   2      236.05      244.96     11.24 o 
   8   4   2      504.69      508.03     17.25 o 
  -8   5   2       45.64       64.17      8.97 o 
  -7   5   2       54.24       53.59      6.89 o 
  -6   5   2     1509.37     1484.71     30.90 o 
  -5   5   2      158.45      163.63      6.57 o 
  -4   5   2     1594.59     1643.29     24.03 o 
  -3   5   2     1988.60     2064.34     22.11 o 
  -2   5   2     1630.18     1540.26     19.87 o 
  -1   5   2     8306.25     8946.75    109.64 o 
   0   5   2     2131.79     2064.85     28.58 o 
   1   5   2     2475.15     2660.82     29.15 o 
   2   5   2      445.47      453.92      6.67 o 
   3   5   2     1315.45     1322.06     23.83 o 
   4   5   2      853.99      801.65     17.41 o 
   5   5   2      103.01       96.27      7.98 o 
   6   5   2      216.80      222.99     11.97 o 
   7   5   2      203.59      232.71     11.07 o 
   8   5   2       12.68       16.29      5.57 o 
  -8   6   2      483.28      477.34     15.93 o 
  -7   6   2      965.81     1014.32     26.45 o 
  -6   6   2     4028.59     4037.58     59.77 o 
  -5   6   2        7.50        3.23      5.25 o 
  -4   6   2     3677.46     3785.94     41.59 o 
  -3   6   2      504.54      500.85      7.70 o 
  -2   6   2    17003.53    17833.21    175.20 o 
  -1   6   2     4442.38     4402.15     50.74 o 
   0   6   2    17478.26    18070.96    420.73 o 
   1   6   2     3327.46     3221.76     34.06 o 
   2   6   2    16377.67    16838.11    180.91 o 
   3   6   2      507.20      510.67      8.13 o 
   4   6   2     3475.13     3541.72     51.17 o 
   5   6   2      274.02      300.19     11.30 o 
   6   6   2     3100.87     3066.41     47.10 o 
   7   6   2      780.33      804.30     22.84 o 
   8   6   2      580.49      606.44     20.71 o 
  -8   7   2      713.19      726.93     20.67 o 
  -7   7   2      248.98      243.76     12.14 o 
  -6   7   2      344.95      342.41     12.23 o 
  -5   7   2      191.18      212.84      5.94 o 
  -4   7   2      786.40      810.92     15.13 o 
  -3   7   2      113.48       87.20      3.17 o 
  -2   7   2    10924.13    11598.34    109.40 o 
  -1   7   2      251.72      310.08     11.31 o 
   0   7   2     3922.06     3777.35     53.29 o 
   1   7   2     1482.77     1455.23     19.71 o 
   2   7   2     9283.51     9736.67     90.25 o 
   3   7   2      305.78      322.02      4.87 o 
   4   7   2      261.11      256.14      8.60 o 
   5   7   2       34.45       32.89      3.80 o 
   6   7   2      263.26      275.55     12.19 o 
   7   7   2      383.86      389.95     15.20 o 
  -7   8   2       50.19      129.75     11.05 o 
  -6   8   2      813.47      793.67     15.98 o 
  -5   8   2       59.43       82.39      5.93 o 
  -4   8   2     4561.22     4502.06     61.61 o 
  -3   8   2     2105.04     2129.01     25.63 o 
  -2   8   2    10726.75    11103.05    132.77 o 
  -1   8   2      928.32     1013.90     15.90 o 
   0   8   2      110.96      103.04      4.73 o 
   1   8   2      879.31      837.69     11.86 o 
   2   8   2    20132.98    20631.54    270.03 o 
   3   8   2     1433.92     1456.90     19.95 o 
   4   8   2     3018.05     2995.12     34.31 o 
   5   8   2       43.46       54.47      6.60 o 
   6   8   2      844.95      819.62     21.87 o 
   7   8   2        0.09        8.79      5.32 o 
  -7   9   2      112.59      113.33      9.02 o 
  -6   9   2      652.77      617.50     13.87 o 
  -5   9   2       34.90       34.09      3.68 o 
  -4   9   2      352.03      382.81      8.77 o 
  -3   9   2      156.69      157.89      4.44 o 
  -2   9   2     4155.00     4461.87     47.52 o 
  -1   9   2      360.67      358.20      9.99 o 
   0   9   2     5431.52     5675.46     72.50 o 
   1   9   2        6.69        5.51      1.31 o 
   2   9   2     2028.10     2133.47     33.72 o 
   3   9   2      301.98      279.50      5.85 o 
   4   9   2      556.37      557.04     10.71 o 
   5   9   2      240.51      225.18      6.00 o 
   6   9   2      167.23      172.73     13.01 o 
   7   9   2        5.10        6.90      4.32 o 
  -7  10   2        1.90        1.64      5.36 o 
  -6  10   2     2626.63     2548.49     45.41 o 
  -5  10   2      527.59      576.43     17.15 o 
  -4  10   2     2111.42     2079.35     35.06 o 
  -3  10   2       13.65       14.17      2.09 o 
  -2  10   2     1023.21     1051.60     14.94 o 
  -1  10   2      296.71      281.97      8.13 o 
   0  10   2     9905.48    10226.79    127.90 o 
   1  10   2      135.66      141.57      4.48 o 
   2  10   2     3681.79     3414.56     58.55 o 
   3  10   2       62.46       64.40      5.17 o 
   4  10   2     1751.12     1653.92     24.77 o 
   5  10   2      231.42      205.99      9.94 o 
   6  10   2     3163.66     3046.83     87.34 o 
   7  10   2        1.29       18.10      6.45 o 
  -7  11   2        0.35        0.64      2.13 o 
  -6  11   2      633.43      623.26     20.27 o 
  -5  11   2        6.86       17.66      4.56 o 
  -4  11   2      509.82      475.91     12.83 o 
  -3  11   2        0.27        3.92      1.69 o 
  -2  11   2     1537.61     1502.89     21.88 o 
  -1  11   2      567.11      622.20     16.28 o 
   0  11   2     3466.62     3443.06     52.94 o 
   1  11   2     2358.62     2405.99     33.66 o 
   2  11   2      180.06      194.66      8.81 o 
   3  11   2      328.36      345.18     12.77 o 
   4  11   2        1.08       -1.83      2.22 o 
   5  11   2      435.71      447.76     14.25 o 
   6  11   2      311.96      305.17     17.32 o 
   7  11   2      151.87      164.21     15.66 o 
  -6  12   2      718.55      675.60     21.67 o 
  -5  12   2      426.59      395.19     19.95 o 
  -4  12   2      738.56      717.01     22.40 o 
  -3  12   2      304.95      311.30     10.21 o 
  -2  12   2     2704.57     2771.62     48.55 o 
  -1  12   2     1144.41     1146.05     21.07 o 
   0  12   2     1727.43     1740.55     30.14 o 
   1  12   2      225.68      259.17     10.11 o 
   2  12   2     1189.55     1289.46     27.57 o 
   3  12   2     1537.61     1493.30     31.76 o 
   4  12   2      422.75      443.87     16.01 o 
   5  12   2        7.90       13.67      4.62 o 
   6  12   2     1067.43     1017.24     35.45 o 
  -6  13   2      106.26      127.21      9.68 o 
  -5  13   2       12.49       12.25      7.08 o 
  -4  13   2      208.14      215.42     14.08 o 
  -3  13   2       91.33      102.68      8.30 o 
  -2  13   2      194.53      192.89     11.28 o 
  -1  13   2      142.33      188.64      7.51 o 
   0  13   2       59.77       75.26      6.12 o 
   1  13   2      665.27      637.18     18.97 o 
   2  13   2      799.88      801.14     20.39 o 
   3  13   2     1017.84     1092.58     29.31 o 
   4  13   2      906.87      850.20     23.84 o 
   5  13   2      200.89      172.65     11.04 o 
   6  13   2       77.50       56.10      9.10 o 
  -5  14   2      671.48      343.43     27.50 o 
  -4  14   2      912.48      879.92     31.11 o 
  -3  14   2      565.90      568.66     24.53 o 
  -2  14   2     1370.89     1365.63     43.08 o 
  -1  14   2      129.77      116.71     17.84 o 
   0  14   2     4781.43     5222.25    104.32 o 
   1  14   2       15.36       37.54      5.89 o 
   2  14   2     2331.02     2326.04     54.21 o 
   3  14   2        0.61        9.42      4.79 o 
   4  14   2     1437.26     1388.92     33.92 o 
   5  14   2       80.60       69.47      9.63 o 
  -5  15   2        3.31        3.67      2.60 o 
  -4  15   2      193.43      198.69     14.08 o 
  -3  15   2      101.15      109.54      8.15 o 
  -2  15   2      111.99      107.73      9.73 o 
  -1  15   2      362.97      347.08     20.48 o 
   0  15   2      842.59      894.44     35.21 o 
   1  15   2      155.35      187.04     21.31 o 
   2  15   2        2.22        8.94      9.11 o 
   3  15   2      116.44      116.18     10.91 o 
   4  15   2      206.04      234.02     14.61 o 
   5  15   2      351.08       98.12     11.89 o 
  -4  16   2      465.73      428.97     44.23 o 
  -3  16   2       45.31       45.69     11.82 o 
  -2  16   2      168.50      192.86     14.29 o 
  -1  16   2      628.14      660.49     30.19 o 
   0  16   2     1050.05     1058.71     40.19 o 
   1  16   2       94.64      112.14     10.60 o 
   2  16   2      268.12      241.04     14.38 o 
   3  16   2        6.49       -2.27      5.25 o 
  -4  17   2       50.42       38.19     13.75 o 
  -3  17   2       16.13       16.29      5.97 o 
  -2  17   2       13.95       17.14      9.10 o 
  -1  17   2       16.64       16.52      8.36 o 
   0  17   2      147.67      158.30     16.55 o 
   1  17   2       86.08       89.73     12.87 o 
   2  17   2      288.52      317.30     16.35 o 
   3  17   2      244.90      267.98     15.57 o 
   4  17   2       63.87       56.57     10.31 o 
  -3  18   2       73.85      111.30     12.24 o 
  -2  18   2      773.97      790.81     35.17 o 
  -1  18   2       27.49       21.22     11.89 o 
   0  18   2      126.34      147.83     15.50 o 
   1  18   2       86.64      115.49     14.72 o 
   2  18   2      256.40      246.67     15.83 o 
   3  18   2       59.61       22.45      9.07 o 
  -1  19   2      134.25      153.89     16.80 o 
   0  19   2       14.70       14.00      9.19 o 
   1  19   2       12.94        0.79      8.03 o 
  -7   0   3      600.03      508.46     26.02 o 
  -5   0   3    10222.71     9900.21    177.81 o 
  -3   0   3     3765.40     3939.69     72.29 o 
  -1   0   3     4146.83     5081.62    161.31 o 
   1   0   3     6000.04     6722.22    211.86 o 
   3   0   3     3838.15     3964.52     93.93 o 
   5   0   3    13468.89    13648.87    451.22 o 
   7   0   3      969.71      940.33     29.95 o 
  -8   1   3        1.46       12.22      6.03 o 
  -7   1   3     1853.86     1891.62     45.20 o 
  -6   1   3      504.26      464.69     16.02 o 
  -5   1   3     5522.92     5655.76     81.00 o 
  -4   1   3     1421.12     1421.88     21.23 o 
  -3   1   3     3403.93     3513.61     49.95 o 
  -2   1   3     4738.03     5289.59     93.95 o 
  -1   1   3     1198.34     1417.76     34.69 o 
   1   1   3     1064.17      622.09     52.78 o 
   2   1   3     5578.20     6098.82     98.88 o 
   3   1   3     1264.84     1208.64     26.96 o 
   4   1   3      514.53      538.77     15.64 o 
   5   1   3     1709.36     1743.80     51.25 o 
   6   1   3      285.39      363.27     19.43 o 
   7   1   3      593.10      702.52     17.58 o 
   8   1   3       24.04       42.01      6.33 o 
  -8   2   3      222.97      292.47     13.28 o 
  -7   2   3     1142.98     1023.84     22.24 o 
  -6   2   3      285.74      293.08     11.59 o 
  -5   2   3     1581.81     1596.48     35.02 o 
  -4   2   3     2652.54     2719.28     43.70 o 
  -3   2   3    23122.62    23758.53    360.86 o 
  -2   2   3      790.04      905.93     14.10 o 
  -1   2   3     6647.52     6763.16     89.20 o 
   0   2   3       63.63       65.06      2.09 o 
   1   2   3     8849.39     8653.94    455.27 o 
   2   2   3     1879.02     2031.28     35.38 o 
   3   2   3    25122.63    25941.32    478.29 o 
   4   2   3     5413.79     5338.39    103.59 o 
   5   2   3     1680.43     1786.27     52.30 o 
   6   2   3      263.14      275.21     15.98 o 
   7   2   3     2315.11     2296.62     35.35 o 
   8   2   3      169.88      195.80      9.13 o 
  -8   3   3       45.15       56.31      6.66 o 
  -7   3   3     1734.48     1696.92     31.46 o 
  -6   3   3       18.55       25.48      3.89 o 
  -5   3   3      858.76      934.13     20.92 o 
  -4   3   3     1049.62     1110.52     19.15 o 
  -3   3   3    19140.63    19436.19    218.15 o 
  -2   3   3    15303.61    15264.29    182.61 o 
  -1   3   3    19524.53    19607.63    230.27 o 
   0   3   3      544.25      662.71     22.17 o 
   1   3   3    19688.86    20197.09    367.74 o 
   2   3   3     6226.09     5945.80    155.36 o 
   3   3   3    13785.26    13915.13    215.91 o 
   4   3   3      559.96      511.48     13.75 o 
   5   3   3      542.94      588.07     18.81 o 
   6   3   3       11.20       21.95      4.94 o 
   7   3   3     1155.54     1147.78     31.54 o 
   8   3   3      207.42      285.37     16.80 o 
  -8   4   3       45.55       48.43      6.48 o 
  -7   4   3      171.02      170.02      8.56 o 
  -6   4   3       26.39       62.44     11.89 o 
  -5   4   3      679.94      617.44     13.03 o 
  -4   4   3     3013.47     3132.61     38.53 o 
  -3   4   3     1723.90     1729.44     17.90 o 
  -2   4   3      305.70      334.97      6.81 o 
  -1   4   3     5150.85     5412.80    101.10 o 
   0   4   3       46.96       60.09      3.18 o 
   1   4   3    13671.80    13403.00    240.86 o 
   2   4   3       10.50       18.48      3.40 o 
   3   4   3     3567.80     3590.73     59.36 o 
   4   4   3      685.18      724.75     20.49 o 
   5   4   3     2175.27     2129.90     40.47 o 
   6   4   3      225.72      228.02      9.66 o 
   7   4   3     1078.15     1054.39     25.87 o 
   8   4   3       10.55        7.09      4.96 o 
  -8   5   3       98.28       85.59      7.83 o 
  -7   5   3     1049.44     1033.38     31.74 o 
  -6   5   3       24.54       23.51      4.89 o 
  -5   5   3     6586.78     6545.43     89.62 o 
  -4   5   3        0.12        0.65      1.61 o 
  -3   5   3      507.03      518.24      7.30 o 
  -2   5   3      551.86      466.46      7.54 o 
  -1   5   3    23128.31    23679.01    507.12 o 
   0   5   3     1706.96     1911.50     34.26 o 
   1   5   3    23553.94    23633.40    355.55 o 
   2   5   3       15.06        4.45      1.83 o 
   3   5   3     1604.14     1658.17     25.65 o 
   4   5   3      148.80      163.55      9.36 o 
   5   5   3     5843.02     5624.04     83.07 o 
   6   5   3      364.17      420.81     56.50 o 
   7   5   3      604.96      609.32     18.39 o 
   8   5   3        6.61        3.97      4.06 o 
  -8   6   3       44.06       57.90      6.90 o 
  -7   6   3     1155.90     1164.59     29.17 o 
  -6   6   3      181.12      225.48     12.46 o 
  -5   6   3     3000.63     3042.45     41.31 o 
  -4   6   3      123.10      104.14      2.93 o 
  -3   6   3     4307.33     4491.00     47.61 o 
  -2   6   3     5924.82     6159.06     72.87 o 
  -1   6   3    21598.49    21268.73    509.84 o 
   0   6   3       44.01       47.18      3.45 o 
   1   6   3    14891.16    14900.94    183.61 o 
   2   6   3     1121.18     1158.94     13.20 o 
   3   6   3     1836.95     2040.52     25.10 o 
   4   6   3      641.29      616.48     13.21 o 
   5   6   3     4765.59     4768.73     62.89 o 
   6   6   3      368.77      385.13     23.95 o 
   7   6   3     1723.60     1787.73     39.38 o 
   8   6   3        2.87        8.86      5.68 o 
  -7   7   3     1442.19     1363.66     32.56 o 
  -6   7   3      255.28      211.36      8.70 o 
  -5   7   3     1483.67     1456.21     24.29 o 
  -4   7   3      261.66      224.14      7.88 o 
  -3   7   3     6875.22     6883.95     71.84 o 
  -2   7   3      130.98      157.16      4.84 o 
  -1   7   3     5058.71     4855.06     56.35 o 
   0   7   3        3.60        7.46      0.95 o 
   1   7   3     3377.16     3318.80     36.13 o 
   2   7   3      196.44      207.02      4.29 o 
   3   7   3     3737.36     3828.15     42.09 o 
   4   7   3        8.71        6.48      1.89 o 
   5   7   3      900.08      824.92     20.06 o 
   6   7   3      795.77      821.65     21.98 o 
   7   7   3     1090.15     1023.76     26.63 o 
  -7   8   3      291.61      293.23     11.86 o 
  -6   8   3       63.91       81.67      5.94 o 
  -5   8   3      199.45      214.70      9.84 o 
  -4   8   3      796.16      799.99     17.03 o 
  -3   8   3     5783.46     5670.99     58.58 o 
  -2   8   3      476.97      442.69      7.58 o 
  -1   8   3     2201.89     2135.24     25.51 o 
   0   8   3       41.67       47.06      2.95 o 
   1   8   3      255.66      287.52      9.19 o 
   2   8   3      709.78      762.44     14.08 o 
   3   8   3     2982.16     2995.30     30.44 o 
   4   8   3        0.06        2.63      2.24 o 
   5   8   3      472.11      424.65     13.53 o 
   6   8   3       11.47       10.07      4.37 o 
   7   8   3      466.53      474.02     16.62 o 
  -7   9   3      358.57      374.57     14.75 o 
  -6   9   3       26.72       33.98      4.19 o 
  -5   9   3      967.70      973.08     20.50 o 
  -4   9   3      359.01      341.16     15.46 o 
  -3   9   3     2095.27     2119.81     24.59 o 
  -2   9   3     1751.15     1882.52     22.84 o 
  -1   9   3     5202.88     5033.86     66.36 o 
   0   9   3      317.85      379.44      8.04 o 
   1   9   3     2030.24     2220.21     26.16 o 
   2   9   3      911.57     1017.99     21.99 o 
   3   9   3     2263.90     2198.78     26.75 o 
   4   9   3     1806.76     1699.72     22.19 o 
   5   9   3     1427.62     1374.84     32.76 o 
   6   9   3       37.85       16.35      9.66 o 
   7   9   3       21.24       32.05      5.30 o 
  -7  10   3      315.13      333.30     14.21 o 
  -6  10   3      570.48      641.61     15.56 o 
  -5  10   3     1985.45     1892.02     37.50 o 
  -4  10   3      463.18      461.08     12.10 o 
  -3  10   3      622.17      605.43      9.63 o 
  -2  10   3        2.06        4.92      1.56 o 
  -1  10   3     7503.88     7629.29     98.84 o 
   0  10   3      380.60      464.30     13.86 o 
   1  10   3     5367.22     5692.25     73.14 o 
   2  10   3      293.96      315.03     10.76 o 
   3  10   3     1712.03     1641.49     31.56 o 
   4  10   3      234.39      215.15      6.63 o 
   5  10   3     3626.40     3438.73     59.83 o 
   6  10   3       27.89       31.00     13.38 o 
   7  10   3      389.81      402.71     22.53 o 
  -7  11   3      528.46      556.27     18.38 o 
  -6  11   3       56.72       64.92     14.27 o 
  -5  11   3      821.78      759.06     24.16 o 
  -4  11   3      678.51      704.85     18.33 o 
  -3  11   3     1321.37     1409.51     20.49 o 
  -2  11   3       91.72      103.19      6.26 o 
  -1  11   3     5985.31     6073.82     86.63 o 
   0  11   3       78.13       74.26      5.63 o 
   1  11   3     3333.37     3616.48     53.78 o 
   2  11   3      636.60      645.50     17.08 o 
   3  11   3       50.40       64.32      7.05 o 
   4  11   3      188.30      196.17      8.86 o 
   5  11   3      741.36      721.26     19.24 o 
   6  11   3      602.82      617.73     25.74 o 
  -6  12   3      389.75      399.51     16.09 o 
  -5  12   3      112.06      109.58     10.77 o 
  -4  12   3       34.62       38.41      5.43 o 
  -3  12   3      559.16      559.13     10.98 o 
  -2  12   3      235.57      230.33      7.25 o 
  -1  12   3     2107.93     2087.26     34.09 o 
   0  12   3       35.63       40.93      4.38 o 
   1  12   3     1460.54     1445.42     24.92 o 
   2  12   3      123.11      113.19     11.22 o 
   3  12   3     1498.62     1416.03     34.96 o 
   4  12   3      177.92      196.37     11.37 o 
   5  12   3      197.10      178.42     10.96 o 
   6  12   3        3.34        2.59      4.82 o 
  -6  13   3        1.78       14.32      6.61 o 
  -5  13   3      422.90      436.66     33.08 o 
  -4  13   3      112.65      111.78      8.62 o 
  -3  13   3     3011.84     2954.09     43.84 o 
  -2  13   3        0.49       11.44      3.39 o 
  -1  13   3      629.27      606.66     16.20 o 
   0  13   3      321.58      355.83     14.59 o 
   1  13   3      738.74      724.57     20.81 o 
   2  13   3     2120.17     2162.07     42.11 o 
   3  13   3     2186.74     2245.38     44.33 o 
   4  13   3     1043.42     1014.94     27.19 o 
   5  13   3      343.07      333.42     16.20 o 
   6  13   3        1.72       -2.73      3.04 o 
  -5  14   3      592.31      338.97     27.50 o 
  -4  14   3      762.32      791.56     49.81 o 
  -3  14   3      972.31      853.42     21.84 o 
  -2  14   3      624.91      585.66     20.24 o 
  -1  14   3      922.60      888.67     33.23 o 
   0  14   3     1008.24     1077.69     24.58 o 
   1  14   3     1965.36     1900.98     34.57 o 
   2  14   3       11.35       12.02      4.43 o 
   3  14   3     1344.55     1264.78     33.17 o 
   4  14   3      260.99      294.52     14.16 o 
   5  14   3      313.56      320.47     17.32 o 
  -4  15   3        1.49        7.30      6.34 o 
  -3  15   3       51.29       64.90      7.44 o 
  -2  15   3      150.53      142.73     20.81 o 
  -1  15   3      280.41      339.43     16.12 o 
   0  15   3      182.42      212.45     11.15 o 
   1  15   3      992.64     1104.32     27.81 o 
   2  15   3        8.34       10.49      5.47 o 
   3  15   3      593.01      629.12     35.31 o 
   4  15   3      211.37      206.98     14.62 o 
   5  15   3      637.08      641.44     26.02 o 
  -4  16   3      211.98      236.70     13.75 o 
  -3  16   3       48.45       54.04      7.19 o 
  -2  16   3      254.08      275.29     50.18 o 
  -1  16   3      112.82      112.85     13.11 o 
   0  16   3      115.59      130.17     12.28 o 
   1  16   3      230.23      210.46     13.34 o 
   2  16   3        7.21        6.80      5.66 o 
   3  16   3      116.85      116.07     13.74 o 
   4  16   3       31.34       50.50      9.46 o 
  -4  17   3       43.27       54.88     10.89 o 
  -3  17   3      238.11      275.63     17.30 o 
  -2  17   3       55.29       46.19     10.16 o 
  -1  17   3      166.39      172.42     16.27 o 
   0  17   3       26.24       36.89      9.95 o 
   1  17   3      375.18      414.11     20.16 o 
   2  17   3      220.12      258.76     15.63 o 
   3  17   3      340.58      386.46     24.44 o 
   4  17   3      103.82      109.97     12.92 o 
  -3  18   3      553.53      507.02     24.53 o 
  -2  18   3       67.69       72.77     12.81 o 
  -1  18   3      282.70      256.51     19.71 o 
   0  18   3        2.99        0.30      7.83 o 
   1  18   3      308.09      285.89     21.28 o 
   2  18   3       29.04       50.72     17.39 o 
   3  18   3      231.01       77.31      8.92 o 
  -1  19   3      247.72      261.38     20.72 o 
   0  19   3      122.60      106.99     14.69 o 
   1  19   3        4.91        0.21     14.87 o 
  -8   0   4        5.96       17.10      8.18 o 
  -6   0   4      280.71      276.46     14.97 o 
  -4   0   4     1500.02     1570.71     32.74 o 
  -2   0   4     1307.62     1411.81     33.75 o 
   0   0   4    23042.41    19826.20    621.45 o 
   2   0   4     1699.47     1775.35     71.73 o 
   4   0   4     4366.74     4263.92    151.65 o 
   8   0   4      144.68      165.77     13.86 o 
  -8   1   4      981.27     1092.50     32.05 o 
  -7   1   4      855.95      762.71     29.36 o 
  -6   1   4     3640.90     3728.79     71.45 o 
  -5   1   4      955.72      975.62     22.10 o 
  -4   1   4     9309.24     9341.95    130.84 o 
  -3   1   4      824.34      869.64     14.95 o 
  -2   1   4     5767.04     6030.54    103.18 o 
  -1   1   4     1520.94     1754.14     65.79 o 
   0   1   4    50808.47    44538.55   2103.60 o 
   1   1   4     3096.12     3276.39     75.69 o 
   2   1   4     3618.77     3728.58     71.43 o 
   3   1   4      328.29      403.19     22.14 o 
   4   1   4     6288.95     6497.65    125.53 o 
   7   1   4      295.52      445.33     12.27 o 
   8   1   4      652.42      700.26     18.93 o 
  -8   2   4      506.09      467.12     15.02 o 
  -7   2   4      606.80      636.27     18.63 o 
  -6   2   4      443.32      432.31     14.33 o 
  -5   2   4       37.82       32.27      3.62 o 
  -4   2   4     3092.61     3293.36     48.59 o 
  -3   2   4      360.87      328.29      7.20 o 
  -2   2   4     4005.69     4103.59     61.40 o 
  -1   2   4      152.52      182.95      9.45 o 
   0   2   4      557.25      656.13     11.43 o 
   1   2   4      932.97      988.40     26.02 o 
   2   2   4     6460.87     6573.65    402.96 o 
   3   2   4     2316.73     2438.63     50.11 o 
   4   2   4     6453.13     6827.96    131.08 o 
   5   2   4      120.34       90.53     13.38 o 
   7   2   4      778.83      762.80     16.49 o 
   8   2   4     1754.17     1783.39     30.63 o 
  -8   3   4     3492.57     3260.74     54.87 o 
  -7   3   4        3.97       53.24      5.72 o 
  -6   3   4     1172.46     1268.23     28.44 o 
  -5   3   4        1.53       -2.60      3.22 o 
  -4   3   4     6588.27     6733.86     84.45 o 
  -3   3   4        1.67       13.24      1.79 o 
  -2   3   4    18385.64    18608.93    222.14 o 
  -1   3   4     8787.98     8992.84    191.98 o 
   0   3   4     8920.58     9971.33    137.99 o 
   1   3   4    11161.00    10756.14    276.75 o 
   2   3   4    19561.62    19126.97    364.68 o 
   3   3   4       10.19       32.60      3.46 o 
   4   3   4     7119.30     7198.65    137.77 o 
   5   3   4       10.98        9.60      5.89 o 
   6   3   4     1012.99     1071.97     39.03 o 
   7   3   4        4.65       82.32      6.81 o 
   8   3   4     1638.26     1598.63     32.03 o 
  -8   4   4       89.20       90.99      7.00 o 
  -7   4   4        1.63       46.09      5.69 o 
  -6   4   4      183.96      192.62     14.56 o 
  -5   4   4      254.15      268.32      7.91 o 
  -4   4   4      568.79      556.46     11.48 o 
  -3   4   4      432.94      550.58      7.53 o 
  -2   4   4     1836.74     1883.49     25.89 o 
  -1   4   4      988.34     1117.10     21.54 o 
   0   4   4     4370.94     4531.78    128.43 o 
   1   4   4     4910.44     4831.85     63.22 o 
   2   4   4     1036.95     1027.17     18.18 o 
   3   4   4      238.00      288.34      8.51 o 
   4   4   4      879.07      780.41     17.10 o 
   5   4   4      131.29      149.60      8.26 o 
   6   4   4      886.54      902.22     23.26 o 
   7   4   4       59.58       48.32      7.36 o 
   8   4   4      439.46      504.30     17.53 o 
  -8   5   4      368.25      371.87     12.41 o 
  -7   5   4      193.74      221.01     10.16 o 
  -6   5   4     6811.18     6702.45    109.12 o 
  -5   5   4      250.13      245.99      7.47 o 
  -4   5   4     2936.81     3027.32     40.04 o 
  -3   5   4      274.82      284.07      5.44 o 
  -2   5   4     7868.98     7894.82     92.52 o 
  -1   5   4      600.95      636.92     36.80 o 
   0   5   4    51082.78    47003.80   1874.79 o 
   1   5   4     2417.47     2517.45     31.95 o 
   2   5   4     7003.75     6733.68     99.30 o 
   3   5   4      702.90      628.32     14.32 o 
   4   5   4     4066.86     3945.06     78.36 o 
   5   5   4      290.47      264.89     14.16 o 
   6   5   4     3239.87     3327.92     48.20 o 
   7   5   4       26.76       63.21      6.54 o 
   8   5   4       57.63       68.52      6.76 o 
  -8   6   4       39.92       38.44      6.22 o 
  -7   6   4      287.99      381.43     15.18 o 
  -6   6   4     1421.98     1269.77     25.71 o 
  -5   6   4       65.24       52.98      3.91 o 
  -4   6   4     1044.74     1045.74     19.63 o 
  -3   6   4     1392.97     1304.48     15.31 o 
  -2   6   4     5022.53     5349.39     63.53 o 
  -1   6   4       86.25       80.11      6.24 o 
   0   6   4     4940.92     5055.20     75.65 o 
   1   6   4     2609.58     2646.84     31.61 o 
   2   6   4     1612.77     1807.15     20.51 o 
   3   6   4     2518.61     2514.41     35.03 o 
   4   6   4     1941.13     2025.80     29.60 o 
   5   6   4      597.86      572.60     16.02 o 
   6   6   4     2809.36     2775.53     54.44 o 
   7   6   4      155.09      145.27      9.95 o 
  -7   7   4      492.45      513.90     17.61 o 
  -6   7   4     2110.80     2024.99     33.85 o 
  -5   7   4      471.90      495.39     11.78 o 
  -4   7   4     2800.76     2645.06     41.45 o 
  -3   7   4      968.75      994.23     14.22 o 
  -2   7   4    13283.70    13486.45    146.87 o 
  -1   7   4      111.87      144.98      5.03 o 
   0   7   4     2786.06     2948.12     37.99 o 
   1   7   4      606.77      690.29      8.92 o 
   2   7   4    18111.03    18215.59    243.87 o 
   3   7   4      544.92      556.37     10.39 o 
   4   7   4     1004.37      913.95     14.27 o 
   5   7   4       10.22       13.69      4.83 o 
   6   7   4      820.90      805.08     21.66 o 
   7   7   4      697.68      704.14     21.18 o 
  -7   8   4       13.91       43.43     11.11 o 
  -6   8   4        2.23        1.72      3.21 o 
  -5   8   4       20.67       27.65      3.28 o 
  -4   8   4      205.81      187.52      9.95 o 
  -3   8   4       63.99       76.28      3.58 o 
  -2   8   4     5649.70     5779.94     62.65 o 
  -1   8   4      343.38      333.96      6.33 o 
   0   8   4     4319.51     4559.13     51.35 o 
   1   8   4        3.88        4.50      0.85 o 
   2   8   4     7064.00     7333.19     99.40 o 
   3   8   4       13.62       15.87      2.48 o 
   4   8   4      362.87      350.03      8.00 o 
   5   8   4       22.91       21.16      4.96 o 
   6   8   4      165.23      160.92     11.48 o 
   7   8   4       14.67       22.75      5.18 o 
  -7   9   4      394.06      394.77     15.41 o 
  -6   9   4     1829.49     1741.45     30.46 o 
  -5   9   4      595.51      584.57     12.68 o 
  -4   9   4     4718.29     4660.57     62.58 o 
  -3   9   4       39.24       47.90      3.21 o 
  -2   9   4     4038.49     3953.78     47.81 o 
  -1   9   4     1494.39     1423.42     18.41 o 
   0   9   4      877.97      727.09     15.82 o 
   1   9   4       50.60       77.02     11.91 o 
   2   9   4     5975.88     5723.06     93.09 o 
   3   9   4     2094.81     2025.98     26.29 o 
   4   9   4     4005.70     3960.65     46.68 o 
   5   9   4     1577.01     1499.61     35.19 o 
   6   9   4     1239.92     1193.43     38.37 o 
   7   9   4       13.86       61.00     12.27 o 
  -7  10   4       52.49       66.65      7.56 o 
  -6  10   4     1112.84     1030.40     19.18 o 
  -5  10   4     1498.81     1458.35     26.01 o 
  -4  10   4     1221.44     1127.74     21.61 o 
  -3  10   4      706.37      744.55     12.99 o 
  -2  10   4      785.49      738.56     11.32 o 
  -1  10   4      902.22      999.45     13.61 o 
   0  10   4     2680.53     2439.57     49.02 o 
   1  10   4      201.04      229.67      6.92 o 
   2  10   4     1672.14     1611.18     31.90 o 
   3  10   4       46.36       57.03      4.59 o 
   4  10   4     1583.90     1566.54     25.30 o 
   5  10   4      376.72      352.68     14.58 o 
   6  10   4     1734.89     1619.92     48.36 o 
   7  10   4        2.05        0.91      6.77 o 
  -6  11   4     2195.41     2121.18     47.29 o 
  -5  11   4      109.39      110.99     30.48 o 
  -4  11   4     1761.13     1789.71     35.50 o 
  -3  11   4      475.98      494.45      9.29 o 
  -2  11   4     1567.99     1610.86     20.67 o 
  -1  11   4      137.97      167.09      5.76 o 
   0  11   4     3934.32     3930.25     74.93 o 
   1  11   4      580.97      646.01     19.18 o 
   2  11   4     2822.51     2923.73     59.55 o 
   3  11   4     1064.60     1078.07     24.03 o 
   4  11   4     1745.16     1683.25     33.01 o 
   5  11   4      355.03      328.52     14.51 o 
   6  11   4     2314.35     2171.44     50.67 o 
  -6  12   4       81.63       73.95      8.25 o 
  -5  12   4       23.44       42.16     17.10 o 
  -4  12   4        3.40       -2.19      3.68 o 
  -3  12   4       50.67       53.70      4.74 o 
  -2  12   4      565.53      556.57     11.90 o 
  -1  12   4      702.45      681.95     15.66 o 
   0  12   4      989.06      895.08     23.50 o 
   1  12   4        3.36        7.23      5.15 o 
   2  12   4      878.07      873.80     24.38 o 
   3  12   4      421.12      386.40     13.84 o 
   4  12   4      273.63      267.42     10.70 o 
   5  12   4        6.97        0.33      4.92 o 
   6  12   4      148.21      106.89     12.09 o 
  -6  13   4       48.72       48.58      9.19 o 
  -5  13   4      166.76      189.45     16.45 o 
  -4  13   4     1617.77     1708.91     39.27 o 
  -3  13   4      143.75      167.26      9.05 o 
  -2  13   4     4768.10     4831.10     65.78 o 
  -1  13   4        2.88       -1.75      3.07 o 
   0  13   4     1715.44     1796.54     42.44 o 
   1  13   4       83.44       77.81      6.55 o 
   2  13   4     1773.74     1879.01     34.39 o 
   3  13   4        1.74        0.23      6.40 o 
   4  13   4      732.85      796.24     18.61 o 
   5  13   4        1.51       -2.78      6.61 o 
   6  13   4       47.45       57.50      9.19 o 
  -5  14   4      264.10      290.63     17.08 o 
  -4  14   4      510.67      495.95     15.81 o 
  -3  14   4      445.76      462.36     15.24 o 
  -2  14   4      356.42      304.80     11.27 o 
  -1  14   4      286.94      293.30     10.40 o 
   0  14   4      534.19      509.50     15.53 o 
   1  14   4      293.09      309.12     11.15 o 
   2  14   4      236.37      235.85     10.54 o 
   3  14   4        3.87       19.80      6.69 o 
   4  14   4      322.11      329.79     13.03 o 
   5  14   4        8.77       -2.49      1.66 o 
  -5  15   4       53.70       52.62     10.36 o 
  -4  15   4      575.49      561.05     20.64 o 
  -3  15   4       45.76       54.35      8.92 o 
  -2  15   4      362.15      371.64     24.90 o 
  -1  15   4        9.95       15.98      5.08 o 
   0  15   4     2610.67     2892.85     56.27 o 
   1  15   4      230.20      254.94     10.78 o 
   2  15   4      221.80      243.04     14.70 o 
   3  15   4      533.07      537.74     19.80 o 
   4  15   4     1244.10     1194.56     40.36 o 
   5  15   4      561.15      537.09     23.91 o 
  -4  16   4      225.63      201.17     12.35 o 
  -3  16   4       51.14       51.44      8.92 o 
  -2  16   4      199.03      163.29     10.93 o 
  -1  16   4      102.23       85.23      9.81 o 
   0  16   4      272.15      265.61     12.91 o 
   1  16   4       15.62       20.81      6.95 o 
   2  16   4       18.61       11.40      6.44 o 
   3  16   4       32.61       32.38      9.66 o 
   4  16   4      393.61      352.16     19.62 o 
  -4  17   4      764.47      754.22     31.60 o 
  -3  17   4       18.55       16.65      7.42 o 
  -2  17   4      613.68      643.37     26.76 o 
  -1  17   4       20.98       26.80     12.64 o 
   0  17   4      220.92      218.59     18.13 o 
   1  17   4      517.29      560.98     22.64 o 
   2  17   4      112.68      158.18     20.46 o 
  -3  18   4      174.75      192.55     16.21 o 
  -2  18   4      113.72       93.68     11.95 o 
  -1  18   4       75.48       52.41     11.42 o 
   0  18   4       45.35       25.68     13.38 o 
   1  18   4      135.35      162.77     13.25 o 
   2  18   4      224.99      219.04     22.49 o 
  -1  19   4      210.49      207.79     44.23 o 
   0  19   4      181.71      239.52     19.71 o 
   1  19   4       41.14       89.12     14.16 o 
  -7   0   5      382.27      439.33     25.27 o 
  -5   0   5      246.62      267.38     20.44 o 
  -3   0   5      135.00      142.95     18.58 o 
  -1   0   5     4814.55     5497.16    176.92 o 
   1   0   5     7157.91     7419.80    694.30 o 
   3   0   5      284.52      279.50     20.07 o 
   5   0   5     3025.89     3207.61    121.91 o 
   7   0   5     1391.04     1451.72     32.58 o 
  -8   1   5      490.26      516.30     17.95 o 
  -7   1   5     4417.65     4445.25     91.19 o 
  -6   1   5     2030.79     1983.61     35.33 o 
  -5   1   5    13164.61    12944.14    221.55 o 
  -4   1   5     4091.69     4179.05     60.20 o 
  -3   1   5    12852.48    13058.78    161.05 o 
  -2   1   5      164.91      243.99      7.82 o 
  -1   1   5    43330.00    41128.72   1289.73 o 
   0   1   5        0.17       13.38      4.46 o 
   1   1   5    38202.69    33510.06   3973.64 o 
   3   1   5    12230.65    12294.69    286.47 o 
   4   1   5     4417.15     4674.71    117.48 o 
   5   1   5     9728.17    10014.66    276.16 o 
   7   1   5     2104.12     2221.19     34.66 o 
   8   1   5      322.52      390.32     12.49 o 
  -8   2   5       18.32       51.37      6.93 o 
  -7   2   5       36.63       72.91      7.19 o 
  -6   2   5       35.87       46.45      6.28 o 
  -5   2   5       51.78       64.98      5.18 o 
  -4   2   5       11.86        7.35      2.58 o 
  -3   2   5       24.19       28.90      2.75 o 
  -2   2   5       15.15       31.96      2.14 o 
  -1   2   5      875.12     1086.20     15.17 o 
   0   2   5       22.58       24.26      2.12 o 
   1   2   5     1707.74      871.22     36.42 o 
   3   2   5     1230.68     1270.98     29.61 o 
   4   2   5      176.56      187.42      9.26 o 
   5   2   5      579.48      652.13     27.07 o 
   7   2   5      595.41      642.92     15.02 o 
   8   2   5        2.32        6.80      4.37 o 
  -8   3   5        2.26       44.42      9.85 o 
  -7   3   5     1930.80     1890.46     41.64 o 
  -6   3   5      128.65      155.08     11.82 o 
  -5   3   5      349.14      387.05      9.82 o 
  -4   3   5     3526.97     3255.90     46.79 o 
  -3   3   5    12806.39    12118.22    144.29 o 
  -2   3   5      226.15      249.08      6.05 o 
  -1   3   5     6717.81     7363.90    117.39 o 
   0   3   5       13.00       32.00      3.10 o 
   1   3   5    14837.29    15352.39    302.53 o 
   2   3   5      207.70      177.71      9.21 o 
   3   3   5    15680.04    14319.83    266.72 o 
   4   3   5     3565.29     3562.65     72.32 o 
   5   3   5       48.11       93.89     10.77 o 
   6   3   5       55.77       67.64      8.13 o 
   7   3   5     1787.28     1704.61     32.03 o 
   8   3   5       72.53      105.95      8.33 o 
  -8   4   5        2.06        6.48      4.25 o 
  -7   4   5       31.46       30.95      5.06 o 
  -6   4   5        0.44        9.91      4.72 o 
  -5   4   5      540.51      506.31     10.78 o 
  -4   4   5       53.49       61.45      3.43 o 
  -3   4   5     1316.48     1332.39     15.94 o 
  -2   4   5     2525.77     2301.65     33.98 o 
  -1   4   5     2348.90     2467.81     39.13 o 
   0   4   5      300.16      303.49      6.31 o 
   1   4   5     4135.58     4385.03     82.96 o 
   2   4   5     3107.01     2894.09     45.49 o 
   3   4   5      906.67      893.98     21.39 o 
   4   4   5      112.40      139.32     12.34 o 
   5   4   5      655.70      658.96     21.47 o 
   6   4   5       14.97       13.96      4.62 o 
   7   4   5      301.79      318.99     11.57 o 
   8   4   5       74.21       68.67      6.40 o 
  -8   5   5      195.37      213.57      9.71 o 
  -7   5   5      897.87      913.19     21.23 o 
  -6   5   5        0.19       20.07     11.89 o 
  -5   5   5     9080.94     8939.93    110.66 o 
  -4   5   5      387.31      358.00      7.35 o 
  -3   5   5     1182.60     1039.64     15.45 o 
  -2   5   5      236.98      254.83      5.93 o 
  -1   5   5    11281.42    11364.11    153.84 o 
   0   5   5       38.70       63.00      4.96 o 
   1   5   5    12876.97    12296.33    204.51 o 
   2   5   5      925.85      979.32     17.88 o 
   3   5   5     1533.87     1392.42     30.20 o 
   4   5   5     1268.15     1211.23     30.59 o 
   5   5   5     6268.14     6029.01     98.06 o 
   7   5   5      680.91      751.80     20.71 o 
  -7   6   5      105.55      102.26      8.86 o 
  -6   6   5      846.70      894.49     19.08 o 
  -5   6   5       76.92       67.34      4.03 o 
  -4   6   5        0.16       -3.06      2.04 o 
  -3   6   5       18.43       17.73      2.93 o 
  -2   6   5     1127.11     1126.11     14.05 o 
  -1   6   5      109.63       59.47      5.90 o 
   0   6   5      342.49      338.65      9.63 o 
   1   6   5      209.64      161.44      4.25 o 
   2   6   5     2936.47     3040.84     38.64 o 
   3   6   5     1139.49     1089.04     20.23 o 
   4   6   5      434.95      389.91     11.09 o 
   5   6   5     1928.10     1839.00     36.07 o 
   6   6   5       46.41       68.48      5.92 o 
   7   6   5      386.58      372.09     12.61 o 
  -7   7   5     1751.41     1669.21     38.12 o 
  -6   7   5        3.62       18.90      4.66 o 
  -5   7   5     2909.79     3045.38     44.01 o 
  -4   7   5      734.59      729.32     15.74 o 
  -3   7   5    15596.32    15405.67    166.36 o 
  -2   7   5     3249.83     3209.26     35.15 o 
  -1   7   5     3749.24     3754.28     52.63 o 
   0   7   5       69.48       99.21      4.35 o 
   1   7   5     5254.57     5009.55     61.42 o 
   2   7   5     2117.80     2139.60     31.71 o 
   3   7   5    15328.41    14699.76    159.78 o 
   4   7   5     1371.64     1308.48     18.93 o 
   5   7   5     2987.46     3051.21     61.33 o 
   6   7   5       40.27       52.98      6.45 o 
   7   7   5     1827.67     1857.46     40.89 o 
  -7   8   5        0.73       -1.71      2.19 o 
  -6   8   5       66.83       71.94      5.74 o 
  -5   8   5       23.07       28.98      3.40 o 
  -4   8   5       18.58       18.03      4.16 o 
  -3   8   5      806.13      849.95     14.13 o 
  -2   8   5        7.96       13.70      2.66 o 
  -1   8   5     4994.85     5029.14     69.18 o 
   0   8   5      199.33      199.96      4.99 o 
   1   8   5     5984.28     6068.27     66.75 o 
   2   8   5     1398.81     1345.78     24.19 o 
   3   8   5     2087.29     1983.80     24.92 o 
   4   8   5        1.70       -0.55      2.00 o 
   5   8   5      169.17      152.87      9.72 o 
   6   8   5        4.20        8.14      6.03 o 
   7   8   5      254.23      272.47     13.17 o 
  -7   9   5      778.48      728.48     21.87 o 
  -6   9   5       62.79       72.79      5.91 o 
  -5   9   5     4134.90     4090.05     59.78 o 
  -4   9   5     2363.26     2248.06     31.29 o 
  -3   9   5     7735.19     7437.88     96.58 o 
  -2   9   5      378.43      409.36      7.74 o 
  -1   9   5     8691.05     8538.98    114.30 o 
   0   9   5        2.74        3.13      2.64 o 
   1   9   5     5755.95     5668.10     59.40 o 
   2   9   5      258.80      288.44      5.85 o 
   3   9   5     6465.67     6182.70     77.19 o 
   4   9   5      812.31      735.22     13.19 o 
   5   9   5     3928.72     3857.85     75.23 o 
   6   9   5       21.77       33.36      8.36 o 
   7   9   5      251.57      296.74     19.14 o 
  -7  10   5        9.24        5.64      5.15 o 
  -6  10   5      235.76      283.19     10.02 o 
  -5  10   5      433.48      401.20     12.99 o 
  -4  10   5      539.58      537.95     12.84 o 
  -3  10   5      230.61      219.86      6.44 o 
  -2  10   5      215.22      232.66      5.73 o 
  -1  10   5      510.95      485.35      8.47 o 
   0  10   5      341.43      326.69      7.32 o 
   1  10   5      451.59      401.82      8.88 o 
   2  10   5      119.63      112.32      6.09 o 
   3  10   5      232.84      241.94      8.46 o 
   4  10   5       50.26       54.65      3.97 o 
   5  10   5      261.29      273.48     25.27 o 
   6  10   5      183.33      192.86     14.45 o 
   7  10   5      103.61       97.20     13.02 o 
  -6  11   5      457.10      455.20     16.06 o 
  -5  11   5     2420.99     2351.09     64.35 o 
  -4  11   5       56.76       54.76      6.12 o 
  -3  11   5      650.26      636.28     14.80 o 
  -2  11   5      469.70      503.58      9.05 o 
  -1  11   5     4692.33     4884.60     58.32 o 
   0  11   5       24.49       22.32      3.93 o 
   1  11   5     5105.01     5295.68     76.78 o 
   2  11   5      746.52      718.59     16.30 o 
   3  11   5      757.69      744.04     18.97 o 
   4  11   5      111.42       92.77      8.31 o 
   5  11   5     2097.58     1960.78     73.59 o 
   6  11   5      857.42      908.70     28.04 o 
  -6  12   5       18.94       21.34      6.08 o 
  -5  12   5      217.08      217.67     15.98 o 
  -4  12   5       54.23       65.96      6.50 o 
  -3  12   5      180.30      165.49      7.59 o 
  -2  12   5      639.48      671.95     11.30 o 
  -1  12   5      516.70      451.59     11.73 o 
   0  12   5      217.23      175.83      9.68 o 
   1  12   5      322.32      280.43     12.75 o 
   2  12   5        3.83       11.25      4.92 o 
   3  12   5     1116.70     1076.13     24.89 o 
   4  12   5        9.97        7.24      4.48 o 
   5  12   5      220.65      196.88     16.79 o 
   6  12   5       14.76       16.98      6.28 o 
  -6  13   5        1.27       -0.08      2.49 o 
  -5  13   5      211.82      237.08     12.99 o 
  -4  13   5        3.69        3.33      4.63 o 
  -3  13   5     2791.72     2804.48     50.56 o 
  -2  13   5       75.08       96.99      5.93 o 
  -1  13   5     1149.32     1183.10     21.01 o 
   0  13   5        2.01        7.16      5.90 o 
   1  13   5     1525.76     1567.69     32.71 o 
   2  13   5       69.47       57.71      7.91 o 
   3  13   5     1554.37     1558.64     33.31 o 
   4  13   5      256.00      246.17     11.08 o 
   5  13   5       35.09       40.90      8.41 o 
   6  13   5        1.88        0.58      2.14 o 
  -5  14   5      105.30       87.55     10.03 o 
  -4  14   5      354.68      378.73     14.06 o 
  -3  14   5      220.47      196.03      9.66 o 
  -2  14   5      162.94      164.12      8.83 o 
  -1  14   5       20.33       11.01      4.58 o 
   0  14   5      187.86      207.77     10.18 o 
   1  14   5       35.70       26.76      5.65 o 
   2  14   5       16.46       13.98      4.92 o 
   3  14   5       91.45       91.58     10.73 o 
   4  14   5        0.64       -2.12      6.69 o 
   5  14   5       59.37       39.79     10.04 o 
  -5  15   5     1438.15     1369.27     36.83 o 
  -4  15   5      322.00      255.63     24.73 o 
  -3  15   5      824.64      822.08     24.56 o 
  -2  15   5        3.08       -4.64      4.31 o 
  -1  15   5     1211.82     1330.91     25.64 o 
   0  15   5        6.05       14.18      5.64 o 
   1  15   5     1259.78     1367.23     28.14 o 
   2  15   5       34.79       61.19     12.51 o 
   3  15   5      545.11      564.38     31.22 o 
   4  15   5      237.61      205.58     11.98 o 
   5  15   5     1026.31      977.85     34.43 o 
  -4  16   5      135.04      112.35     10.36 o 
  -3  16   5       80.01       64.07     10.00 o 
  -2  16   5       37.93       58.18      9.07 o 
  -1  16   5      259.15      271.52     18.90 o 
   0  16   5       89.88       87.31      8.58 o 
   1  16   5       14.83       -1.67      7.31 o 
   2  16   5        4.42       -5.42      4.35 o 
   3  16   5        0.78       -2.31      7.81 o 
   4  16   5       83.43       59.14      7.92 o 
  -3  17   5      964.83      977.51     36.43 o 
  -2  17   5       60.53       66.73     14.50 o 
  -1  17   5      895.38      936.88     38.08 o 
   0  17   5       53.75       45.89      7.98 o 
   1  17   5      794.56      873.03     29.06 o 
   2  17   5        0.22       -5.06      5.13 o 
  -2  18   5      174.88      202.70     16.06 o 
  -1  18   5        0.22       -1.37      6.63 o 
   0  18   5       30.89       49.68     11.04 o 
   1  18   5      121.97      142.62     13.12 o 
   2  18   5       80.60       79.97     13.92 o 
   0  19   5       83.35       75.71     13.11 o 
  -8   0   6      113.37       88.41     10.70 o 
  -6   0   6       87.04      123.44      8.20 o 
  -4   0   6       11.18       11.98      4.83 o 
  -2   0   6       12.49       35.48      4.44 o 
   2   0   6       65.39        0.00      0.74 o 
   4   0   6      245.10      253.49     21.56 o 
   8   0   6      413.74      393.90     20.19 o 
  -8   1   6     1135.60     1156.51     25.94 o 
  -7   1   6      637.77      640.39     22.06 o 
  -6   1   6     1518.83     1551.82     26.92 o 
  -5   1   6     1355.49     1371.68     27.21 o 
  -4   1   6     9433.79     9146.45    125.98 o 
  -3   1   6      119.79      105.33      4.17 o 
  -2   1   6     5402.94     5073.38     77.94 o 
  -1   1   6     6664.95     6829.36    121.69 o 
   0   1   6    16987.28    17488.33    547.86 o 
   1   1   6     8229.68     6780.95    225.98 o 
   2   1   6     6458.56     4370.58    234.90 o 
   3   1   6       84.54       69.88     11.15 o 
   4   1   6     9922.71    10116.42    264.27 o 
   5   1   6      564.16      652.68     27.59 o 
   7   1   6      864.12      985.44     19.84 o 
   8   1   6      719.47      737.22     17.47 o 
  -8   2   6      148.95      129.30      8.75 o 
  -7   2   6       88.65       99.04      7.48 o 
  -6   2   6       24.58       16.71      4.00 o 
  -5   2   6       48.51       36.89      4.55 o 
  -4   2   6      681.75      716.79     13.27 o 
  -3   2   6      279.90      275.47      6.79 o 
  -2   2   6      577.67      685.41     10.31 o 
  -1   2   6      216.56      238.77      5.69 o 
   0   2   6      385.59      504.38     13.48 o 
   1   2   6       25.04        0.00      0.74 o 
   2   2   6        3.04        0.00      0.53 o 
   4   2   6       18.07        9.53      5.71 o 
   5   2   6       48.70       59.50      9.71 o 
   7   2   6       55.22       60.23      5.73 o 
   8   2   6       38.58       48.74      6.56 o 
  -8   3   6     2196.69     2199.58     59.47 o 
  -7   3   6      107.82      154.93     13.38 o 
  -6   3   6      950.74      917.24     24.89 o 
  -5   3   6      547.14      520.83     11.97 o 
  -4   3   6    15828.36    15790.34    175.60 o 
  -3   3   6     7369.48     7317.42     83.07 o 
  -2   3   6    33325.01    32593.77    335.84 o 
  -1   3   6      445.40      425.51      6.80 o 
   0   3   6     9485.68     9903.09    263.88 o 
   2   3   6    27905.75    24801.87    566.11 o 
   3   3   6     8039.42     8289.97    280.25 o 
   4   3   6     9552.73    10000.05    238.38 o 
   5   3   6      295.98      357.56     27.50 o 
   6   3   6      638.37      703.33     22.33 o 
   7   3   6       64.10      102.75      7.68 o 
   8   3   6     1930.34     1910.34     36.84 o 
  -8   4   6       24.94       20.00      5.69 o 
  -7   4   6       26.20       41.45      5.52 o 
  -6   4   6       74.83       85.62      7.70 o 
  -5   4   6       15.55       15.15      3.73 o 
  -4   4   6     1059.10     1006.18     14.22 o 
  -3   4   6      519.35      600.27      8.33 o 
  -2   4   6       40.59       47.58      2.65 o 
  -1   4   6       11.65       47.08      3.21 o 
   0   4   6       11.12        8.61      1.43 o 
   1   4   6      398.96      269.78      8.38 o 
   2   4   6     2208.33      971.69     69.88 o 
   3   4   6      192.20      202.94     19.33 o 
   4   4   6     2184.91     2274.43     64.65 o 
   5   4   6       55.08       48.84      6.41 o 
   6   4   6     1020.07     1102.73     26.04 o 
   7   4   6        0.57       -4.54      3.68 o 
  -8   5   6      294.06      294.29     11.49 o 
  -7   5   6      332.08      360.00     12.46 o 
  -6   5   6    10876.69    10324.49    161.39 o 
  -5   5   6       23.74       29.39      4.18 o 
  -4   5   6     6620.13     6530.17     75.87 o 
  -3   5   6      749.28      686.08     11.80 o 
  -2   5   6     5292.56     5121.11     57.40 o 
  -1   5   6        1.76       11.45      4.10 o 
   0   5   6    25402.24    26072.91    319.94 o 
   1   5   6      118.63      218.65      8.40 o 
   2   5   6     3543.13     3177.83     90.24 o 
   3   5   6      885.38      945.56     31.22 o 
   4   5   6     6870.06     6479.31    105.78 o 
   5   5   6        4.57       20.81     10.78 o 
   6   5   6     7714.82     7596.86    111.36 o 
   7   5   6       57.47       94.90      7.29 o 
  -7   6   6        0.98       14.56      4.97 o 
  -6   6   6      128.57      142.48     12.36 o 
  -5   6   6      493.78      447.76      9.66 o 
  -4   6   6       65.80       67.17      4.25 o 
  -3   6   6      119.08      111.14      4.51 o 
  -2   6   6       68.73      130.16      3.79 o 
  -1   6   6       81.08       98.27      3.27 o 
   0   6   6       11.56        5.70      1.51 o 
   1   6   6      206.68      164.06      5.18 o 
   2   6   6      325.88      232.13      5.56 o 
   3   6   6       44.93       38.75      6.99 o 
   4   6   6      224.21      205.53     11.59 o 
   5   6   6       74.99       84.14      7.08 o 
   6   6   6       54.52       64.79      5.83 o 
   7   6   6        1.05        3.90      4.62 o 
  -7   7   6     1082.42     1098.54     28.50 o 
  -6   7   6     1160.39     1180.12     21.08 o 
  -5   7   6       22.92       23.19      3.71 o 
  -4   7   6      603.61      580.05     13.62 o 
  -3   7   6      935.78      867.84     14.29 o 
  -2   7   6    10885.50    10755.16    110.96 o 
  -1   7   6     2063.73     2033.48     36.48 o 
   0   7   6     2794.20     3068.28     40.87 o 
   1   7   6     2305.23     2209.55     27.72 o 
   2   7   6    12095.70    11878.60    196.49 o 
   3   7   6      562.48      518.84     10.86 o 
   4   7   6      439.57      394.73      9.20 o 
   5   7   6        9.96       18.35      5.28 o 
   6   7   6     1618.04     1631.93     36.21 o 
   7   7   6      672.55      733.77     22.04 o 
  -7   8   6      102.15      121.63      9.47 o 
  -6   8   6      139.85      135.63     10.08 o 
  -5   8   6       42.17       56.08      4.15 o 
  -4   8   6      206.77      192.24      6.56 o 
  -3   8   6      420.67      428.47      9.27 o 
  -2   8   6       34.06       23.05      1.97 o 
  -1   8   6      943.14     1045.64     18.27 o 
   0   8   6      694.93      673.61     13.12 o 
   1   8   6     1240.52     1241.78     18.89 o 
   2   8   6      867.05      752.36     14.52 o 
   3   8   6      616.30      619.73     10.97 o 
   4   8   6      296.51      304.62      9.40 o 
   5   8   6        0.64        1.06      4.56 o 
   6   8   6      165.15      170.64     13.67 o 
   7   8   6        0.32        5.00      4.93 o 
  -7   9   6      414.00      417.43     16.28 o 
  -6   9   6     1137.29     1136.36     22.14 o 
  -5   9   6     1153.50     1070.91     20.91 o 
  -4   9   6     2477.91     2333.85     35.63 o 
  -3   9   6      654.89      664.13     13.76 o 
  -2   9   6     4011.57     3879.48     44.47 o 
  -1   9   6      379.64      382.41     11.33 o 
   0   9   6     2676.18     2803.33     41.08 o 
   1   9   6      497.83      458.06      8.83 o 
   2   9   6     6110.68     5984.84     75.77 o 
   3   9   6      411.05      430.56      9.59 o 
   4   9   6     1619.62     1545.79     35.52 o 
   5   9   6      491.73      450.56     20.48 o 
   6   9   6      752.72      785.86     29.96 o 
   7   9   6      262.33      295.89     19.66 o 
  -7  10   6       28.82       36.96      6.85 o 
  -6  10   6      296.20      316.35     21.55 o 
  -5  10   6       34.92       54.86      8.44 o 
  -4  10   6      203.10      193.08      7.70 o 
  -3  10   6      131.57      148.14      5.49 o 
  -2  10   6       24.24       16.05      2.37 o 
  -1  10   6      534.76      519.73      9.68 o 
   0  10   6      217.41      204.37      5.92 o 
   1  10   6      234.05      236.90      5.74 o 
   2  10   6      108.25       93.00      5.21 o 
   3  10   6       35.89       29.76      3.11 o 
   4  10   6       95.60       92.09      4.69 o 
   5  10   6      427.60      401.51     19.43 o 
   6  10   6        8.41       -3.16     16.73 o 
  -6  11   6     3389.83     3310.98     62.92 o 
  -5  11   6      194.43      192.50     14.45 o 
  -4  11   6     3338.00     3283.78     48.14 o 
  -3  11   6       27.39       34.97      4.50 o 
  -2  11   6     2365.10     2344.42     29.06 o 
  -1  11   6     1121.18     1158.01     17.33 o 
   0  11   6     2284.67     2331.11     28.50 o 
   1  11   6      581.62      609.03     15.89 o 
   2  11   6     2006.45     1982.38     37.47 o 
   3  11   6     1055.10     1098.12     25.00 o 
   4  11   6     2280.06     2193.11     37.75 o 
   5  11   6      206.45      214.54     14.72 o 
   6  11   6     2385.51     2380.91     54.89 o 
  -6  12   6       58.61       57.98     14.87 o 
  -5  12   6      102.55      113.00      8.60 o 
  -4  12   6      136.04      130.56      8.67 o 
  -3  12   6      517.55      508.52     13.50 o 
  -2  12   6      337.90      315.43      7.43 o 
  -1  12   6      213.31      214.15      6.81 o 
   0  12   6       62.06       66.43      5.56 o 
   1  12   6       33.88       40.98      8.05 o 
   2  12   6        2.06        8.93      3.74 o 
   3  12   6        2.31        2.78      1.40 o 
   4  12   6      239.31      226.07     13.41 o 
   5  12   6        0.13       -2.99      3.08 o 
   6  12   6       85.62       83.76      9.65 o 
  -6  13   6       77.00       84.23     11.53 o 
  -5  13   6       10.77       15.43      5.36 o 
  -4  13   6     1688.34     1719.62     35.76 o 
  -3  13   6        2.25       -1.43      4.01 o 
  -2  13   6     3299.78     3336.38     45.06 o 
  -1  13   6       41.85       33.35      4.00 o 
   0  13   6     1554.93     1661.94     29.98 o 
   1  13   6       12.90       30.83      5.76 o 
   2  13   6     3676.61     3602.94     52.93 o 
   3  13   6       87.18      121.21      8.92 o 
   4  13   6     1750.91     1627.40     34.87 o 
   5  13   6       44.52       39.46      7.00 o 
  -5  14   6      100.18       97.54      9.41 o 
  -4  14   6      100.31       94.99      7.68 o 
  -3  14   6      112.07      123.39      8.48 o 
  -2  14   6        0.31        4.33      4.17 o 
  -1  14   6       55.20       53.79      4.80 o 
   0  14   6       11.18       10.75      4.20 o 
   1  14   6       83.42       83.19      5.90 o 
   2  14   6        5.76        1.51      6.10 o 
   3  14   6      216.04      221.26     18.67 o 
   4  14   6       18.46       35.02     10.09 o 
   5  14   6       36.02       36.12      7.57 o 
  -5  15   6      337.16      375.35     20.49 o 
  -4  15   6      973.21      911.55     23.90 o 
  -3  15   6       87.75       73.29      8.16 o 
  -2  15   6      809.94      792.81     23.70 o 
  -1  15   6        6.37       11.88      7.36 o 
   0  15   6     2847.29     2976.60     42.31 o 
   1  15   6       17.60       22.39      5.72 o 
   2  15   6        6.36        8.59      4.71 o 
   3  15   6      169.65      146.51     16.84 o 
   4  15   6      817.87      795.09     24.90 o 
  -4  16   6        4.46       -7.58      5.05 o 
  -3  16   6       23.98       25.44      6.61 o 
  -2  16   6       38.23       29.69     19.70 o 
  -1  16   6       30.70       35.28      6.28 o 
   0  16   6       51.32       41.95      5.46 o 
   1  16   6      228.30      236.78     21.35 o 
   2  16   6       68.93       52.26      8.52 o 
   3  16   6      180.72      152.52     14.27 o 
   4  16   6       44.88       39.39      7.28 o 
  -3  17   6       48.23       69.16     11.61 o 
  -2  17   6      314.14      361.07     20.17 o 
  -1  17   6       79.19       93.87     11.40 o 
   0  17   6      540.62      573.56     22.46 o 
   1  17   6        6.43        6.83      8.09 o 
   2  17   6      308.07      379.05     24.16 o 
   3  17   6        7.35        7.06      7.36 o 
  -2  18   6        1.06        4.98      7.81 o 
  -1  18   6      141.63      148.48     14.11 o 
   0  18   6        4.96       -5.94      4.51 o 
   1  18   6       32.25       52.75      8.30 o 
   2  18   6        1.08        0.87      4.54 o 
  -7   0   7     1096.09     1120.99     44.60 o 
  -5   0   7     2514.21     2399.29     60.63 o 
  -3   0   7      143.15      128.37     11.33 o 
  -1   0   7      965.87      761.78     21.58 o 
   7   0   7       16.74       31.55      6.18 o 
  -8   1   7        9.61       17.08      5.00 o 
  -7   1   7     2867.68     2794.57     61.75 o 
  -6   1   7      279.06      290.81      9.22 o 
  -5   1   7     4330.12     4199.78     61.83 o 
  -4   1   7      392.84      374.01     11.23 o 
  -3   1   7     4576.96     4720.06     61.43 o 
  -2   1   7     3792.96     3629.45     52.14 o 
  -1   1   7    31299.64    31078.60    454.31 o 
   2   1   7     2148.21      733.64     88.83 o 
   4   1   7      708.92      630.80     26.02 o 
   7   1   7     2741.37     2869.55     42.92 o 
   8   1   7        0.60        5.07      4.51 o 
  -8   2   7       40.08       47.78      6.53 o 
  -7   2   7      380.96      350.82     13.55 o 
  -6   2   7      618.02      592.40     15.36 o 
  -5   2   7       16.79       19.66      4.06 o 
  -4   2   7      179.00      167.30     10.11 o 
  -3   2   7     1568.70     1616.87     24.09 o 
  -2   2   7     1065.93     1181.73     15.21 o 
  -1   2   7     2192.47     2194.78     35.20 o 
   0   2   7        8.60        8.40      4.09 o 
   2   2   7     1003.94      391.56     18.96 o 
   4   2   7       50.44       65.22      8.94 o 
   6   2   7      370.77      406.89     16.55 o 
   7   2   7       35.15       37.92      5.61 o 
  -8   3   7        6.73       37.89      7.52 o 
  -7   3   7      761.65      688.55     25.50 o 
  -6   3   7        1.41       23.32      8.35 o 
  -5   3   7      311.71      297.52      9.70 o 
  -4   3   7     1450.47     1345.47     17.93 o 
  -3   3   7    17883.98    17354.04    192.00 o 
  -2   3   7      219.38      301.40      5.48 o 
  -1   3   7     7889.28     8169.42    107.67 o 
   0   3   7       63.52       79.69      4.00 o 
   1   3   7     9070.74     8000.62    960.42 o 
   2   3   7      560.58       73.59      8.92 o 
   3   3   7    13328.19    13028.16    431.89 o 
   4   3   7     1034.17      984.95     50.55 o 
   5   3   7       39.53       47.58     10.41 o 
   6   3   7        3.68        6.32      4.73 o 
   7   3   7      962.56      975.18     22.41 o 
  -7   4   7        5.24        3.70      4.39 o 
  -6   4   7      222.45      222.20     12.09 o 
  -5   4   7       21.02       28.83      3.96 o 
  -4   4   7       20.03       32.40      2.55 o 
  -3   4   7       91.99       97.77      3.09 o 
  -2   4   7     2987.98     2914.82     28.77 o 
  -1   4   7      813.84      745.76     12.49 o 
   0   4   7       44.66       45.64      2.04 o 
   1   4   7       56.16       67.53      6.51 o 
   3   4   7      577.35      621.45     35.68 o 
   4   4   7      841.85      814.72     44.60 o 
   5   4   7      636.77      664.72     24.69 o 
   7   4   7      119.50      137.97     13.95 o 
  -7   5   7      452.96      471.54     14.60 o 
  -6   5   7      305.15      354.30     28.10 o 
  -5   5   7     6449.45     6120.72     83.85 o 
  -4   5   7      960.33      969.51     13.79 o 
  -3   5   7     2817.07     2840.75     36.60 o 
  -2   5   7      447.69      437.06      7.22 o 
  -1   5   7     5342.54     5365.87     68.87 o 
   0   5   7       42.69       57.26      2.88 o 
   1   5   7     3224.53     3156.31     62.67 o 
   2   5   7      391.37      420.00     15.61 o 
   3   5   7     2478.15     2680.74     60.89 o 
   4   5   7      506.48      547.49     17.78 o 
   5   5   7     7323.81     7023.98    102.33 o 
   6   5   7       87.02      178.41     16.35 o 
   7   5   7      463.68      456.97     14.19 o 
  -7   6   7      153.61      169.62     10.66 o 
  -6   6   7       16.40       12.56      3.90 o 
  -5   6   7     1394.67     1348.44     22.39 o 
  -4   6   7      611.28      572.28     12.07 o 
  -3   6   7      505.07      555.05     10.60 o 
  -2   6   7      397.50      408.61      7.00 o 
  -1   6   7        6.16       10.36      1.70 o 
   0   6   7      517.72      583.00      9.61 o 
   1   6   7      309.76      330.75     13.18 o 
   2   6   7       11.31       18.44      3.01 o 
   3   6   7        3.84        7.39      2.64 o 
   4   6   7       52.06       56.44      4.35 o 
   5   6   7      507.02      512.98     12.38 o 
   6   6   7      287.58      309.55     11.03 o 
   7   6   7      185.30      236.95     11.30 o 
  -7   7   7     1397.84     1387.08     33.50 o 
  -6   7   7      478.07      506.16     12.74 o 
  -5   7   7     1730.56     1785.42     31.56 o 
  -4   7   7      503.87      455.47     11.99 o 
  -3   7   7    11506.34    11384.23    132.31 o 
  -2   7   7     2053.47     2015.55     25.51 o 
  -1   7   7     4048.36     4198.15     54.84 o 
   0   7   7       24.50       29.53      3.52 o 
   1   7   7     2469.52     2395.11     36.14 o 
   2   7   7      498.84      522.58     26.76 o 
   3   7   7     7938.22     7761.21    104.18 o 
   4   7   7     1265.87     1100.12     21.54 o 
   5   7   7     1794.61     1802.49     33.64 o 
   6   7   7      536.94      517.67     18.24 o 
   7   7   7     1667.75     1674.81     46.43 o 
  -7   8   7        9.03       18.99      5.74 o 
  -6   8   7       32.63       46.33      5.17 o 
  -5   8   7       47.38       39.69      5.26 o 
  -4   8   7       13.51        7.44      3.23 o 
  -3   8   7     1116.21     1272.69     19.98 o 
  -2   8   7     1045.14      952.05     14.93 o 
  -1   8   7     1801.04     2023.64     28.46 o 
   0   8   7      185.02      182.64      4.48 o 
   1   8   7      578.49      727.96     12.90 o 
   2   8   7       81.16       88.13      9.35 o 
   3   8   7      473.68      511.96      9.73 o 
   4   8   7        1.21       -5.19      4.40 o 
   5   8   7       10.50        8.38     10.04 o 
   6   8   7        0.19       -1.30      6.69 o 
   7   8   7       16.72       23.79     13.38 o 
  -7   9   7      299.36      274.41     13.55 o 
  -6   9   7       31.11       38.57      5.48 o 
  -5   9   7     1950.10     1866.09     35.89 o 
  -4   9   7      789.94      788.21     14.44 o 
  -3   9   7     2594.00     2554.20     35.03 o 
  -2   9   7       55.10       49.55      3.15 o 
  -1   9   7     4639.64     4941.71     63.48 o 
   0   9   7      283.58      312.61      5.69 o 
   1   9   7     4516.42     4676.67     60.31 o 
   2   9   7      108.60       76.01      4.36 o 
   3   9   7     2990.84     2866.11     46.20 o 
   4   9   7      345.43      331.92     12.13 o 
   5   9   7     2122.60     2039.01     55.96 o 
   6   9   7      106.00      114.13     24.53 o 
  -6  10   7        0.51        0.85      2.00 o 
  -5  10   7      525.05      532.87     15.41 o 
  -4  10   7       16.08       11.43      5.43 o 
  -3  10   7        2.62        4.89      2.98 o 
  -2  10   7      132.92      155.00      7.09 o 
  -1  10   7      268.82      328.42      8.25 o 
   0  10   7      281.37      265.84      7.19 o 
   1  10   7      174.76      184.20      6.33 o 
   2  10   7       89.52       71.94      4.29 o 
   3  10   7       23.83       51.74      8.09 o 
   4  10   7      167.26      139.43      8.42 o 
   5  10   7      408.41      379.13     23.79 o 
   6  10   7      106.88      104.43     10.11 o 
  -6  11   7      416.68      496.96     17.00 o 
  -5  11   7     1383.57     1336.18     25.39 o 
  -4  11   7        1.31        1.75      6.37 o 
  -3  11   7       93.90       77.51      5.82 o 
  -2  11   7      613.38      633.22     11.76 o 
  -1  11   7     3747.11     3765.63     50.09 o 
   0  11   7        0.24        0.18      3.05 o 
   1  11   7     2601.18     2580.43     38.38 o 
   2  11   7      361.36      345.38      8.73 o 
   3  11   7      142.49      154.63      8.96 o 
   4  11   7       72.49       93.28      7.62 o 
   5  11   7     1609.23     1571.19     40.28 o 
   6  11   7       83.86       94.51     10.84 o 
  -6  12   7       60.73       57.98     14.12 o 
  -5  12   7        8.15        0.89      5.00 o 
  -4  12   7      579.49      581.91     17.62 o 
  -3  12   7        0.21        5.55      3.68 o 
  -2  12   7      239.35      254.30      9.50 o 
  -1  12   7       54.79       45.42      4.18 o 
   0  12   7      124.56      130.65     10.19 o 
   1  12   7      105.94      122.15      6.95 o 
   2  12   7      994.24     1014.15     21.71 o 
   3  12   7       23.86       19.89      5.04 o 
   4  12   7      498.66      493.95     16.23 o 
   5  12   7       50.35       48.75      6.64 o 
   6  12   7      242.21      233.16     14.18 o 
  -5  13   7      578.67      543.93     17.86 o 
  -4  13   7      268.93      256.78     13.90 o 
  -3  13   7     2077.08     1978.92     34.99 o 
  -2  13   7      136.15      140.11      8.44 o 
  -1  13   7      446.64      456.31     11.82 o 
   0  13   7      190.53      229.44     10.16 o 
   1  13   7      928.12      973.03     20.95 o 
   2  13   7        0.09        2.84      5.56 o 
   3  13   7     2285.46     2141.69     42.56 o 
   4  13   7      382.47      340.32     13.69 o 
   5  13   7      294.91      281.60     14.90 o 
  -5  14   7       17.94       30.34      7.22 o 
  -4  14   7        0.88        6.89      5.04 o 
  -3  14   7       46.35       55.94      6.77 o 
  -2  14   7      255.44      266.12     18.56 o 
  -1  14   7       15.18       30.89      4.25 o 
   0  14   7      248.97      221.99      9.36 o 
   1  14   7       31.29       40.52      4.79 o 
   2  14   7      243.66      277.90     20.28 o 
   3  14   7      100.57      117.30     10.27 o 
   4  14   7      432.12      387.32     16.50 o 
   5  14   7       36.81       41.63      7.92 o 
  -4  15   7      190.04      200.46     10.82 o 
  -3  15   7      620.68      590.93     20.91 o 
  -2  15   7      214.87      210.85     10.73 o 
  -1  15   7     1266.44     1311.61     26.33 o 
   0  15   7       74.75      114.98      8.74 o 
   1  15   7      934.98     1005.77     22.53 o 
   2  15   7      430.95      459.36     20.05 o 
   3  15   7      384.57      352.00     32.67 o 
   4  15   7       56.96       47.80      7.65 o 
  -4  16   7      116.80      141.80     11.63 o 
  -3  16   7        6.97        1.34      5.30 o 
  -2  16   7       18.61       13.45      5.97 o 
  -1  16   7        4.58       -2.39      6.87 o 
   0  16   7      166.57      171.38     10.21 o 
   1  16   7       15.06       27.49      6.54 o 
   2  16   7        9.44        8.66      5.14 o 
   3  16   7        5.31        1.15      5.00 o 
  -3  17   7      296.66      333.49     16.29 o 
  -2  17   7       63.60       82.45     10.88 o 
  -1  17   7      518.29      507.38     17.08 o 
   0  17   7        0.99        4.09      4.82 o 
   1  17   7      817.40      792.97     23.05 o 
   2  17   7        3.28        6.13      5.66 o 
   3  17   7      583.81      514.28     40.15 o 
  -1  18   7        7.13        6.13      7.81 o 
   0  18   7       41.47       38.30      7.62 o 
   1  18   7       20.74       31.87      9.13 o 
  -8   0   8      238.21      237.03     15.35 o 
  -6   0   8      995.09      963.63     24.48 o 
  -4   0   8      744.63      662.54     22.82 o 
  -2   0   8     1885.66     2485.06     58.95 o 
   2   0   8     1614.20      970.09     43.86 o 
   4   0   8      678.56      623.68     37.17 o 
  -8   1   8      373.12      356.30     13.37 o 
  -7   1   8       44.62      154.75     11.29 o 
  -6   1   8      294.50      304.46      9.47 o 
  -5   1   8     1083.85     1028.18     18.69 o 
  -4   1   8     2615.50     2526.25     39.63 o 
  -3   1   8      349.36      470.61     11.12 o 
  -2   1   8     4575.61     4204.07     66.83 o 
  -1   1   8     4021.57     4355.08     68.55 o 
   2   1   8     3385.87     1613.84     65.42 o 
   4   1   8     2827.32     2717.73    107.04 o 
   6   1   8      323.14      334.59     15.50 o 
   7   1   8       46.69       71.05      6.16 o 
  -7   2   8        0.54        5.40      5.13 o 
  -6   2   8        1.19        3.04      3.19 o 
  -5   2   8     1836.33     1733.93     29.98 o 
  -4   2   8     1592.60     1390.96     22.35 o 
  -3   2   8        1.29       -1.78      1.57 o 
  -2   2   8     2471.04     2356.59     29.36 o 
  -1   2   8      592.02      653.72     11.95 o 
   4   2   8      339.49      249.03     23.04 o 
   6   2   8        9.31       10.26     10.04 o 
   7   2   8       27.11       72.09      8.80 o 
  -7   3   8       20.66       66.86     10.04 o 
  -6   3   8     1057.21     1012.92     25.65 o 
  -5   3   8      143.04      121.07      6.61 o 
  -4   3   8     7030.81     6847.95     78.78 o 
  -3   3   8      875.16     1005.52     14.12 o 
  -2   3   8     9233.93     9262.01    104.32 o 
  -1   3   8      330.09      342.72      8.47 o 
   0   3   8     2564.24     2429.40     52.82 o 
   1   3   8      969.94      971.57     30.48 o 
   4   3   8     7337.40     7151.14    249.03 o 
   5   3   8      304.33      251.26     20.07 o 
   6   3   8     1995.50     2063.08     41.26 o 
   7   3   8        6.07       48.61      6.11 o 
  -7   4   8      105.52      114.89     15.98 o 
  -6   4   8     3481.00     3428.13     57.73 o 
  -5   4   8       72.54       75.18      5.68 o 
  -4   4   8     5531.55     5527.47     64.52 o 
  -3   4   8       15.86       10.24      2.33 o 
  -2   4   8     3876.38     3965.88     40.63 o 
  -1   4   8     2821.42     2815.19     32.71 o 
   0   4   8     4115.39     4345.32     91.55 o 
   1   4   8     2143.13     2261.78     43.63 o 
   2   4   8     2100.59     2224.88     63.19 o 
   4   4   8     4207.55     4130.56    194.02 o 
   5   4   8        5.93        0.51      3.81 o 
   6   4   8     1204.13     1258.56     39.61 o 
   7   4   8       15.36       31.68      5.48 o 
  -7   5   8      113.63      115.45      8.26 o 
  -6   5   8     3181.36     3027.57     42.45 o 
  -5   5   8      288.67      322.33     11.63 o 
  -4   5   8     1647.81     1688.39     20.30 o 
  -3   5   8      582.50      657.62     10.39 o 
  -2   5   8     5934.47     6316.28     65.60 o 
  -1   5   8      446.85      546.78     10.51 o 
   0   5   8    24877.70    26870.11    975.01 o 
   1   5   8      463.43      593.13     12.46 o 
   2   5   8     2572.36     2822.54     76.57 o 
   3   5   8       93.37       99.61      6.97 o 
   4   5   8     2907.73     2808.91     59.06 o 
   5   5   8        6.01       11.30      5.15 o 
   6   5   8     4882.93     4958.06     85.07 o 
   7   5   8      146.31      147.69      8.64 o 
  -7   6   8     1183.59     1065.11     24.16 o 
  -6   6   8     1637.02     1534.90     37.27 o 
  -5   6   8       25.80       24.30      8.48 o 
  -4   6   8       89.56      102.77      5.16 o 
  -3   6   8      897.14      969.84     15.80 o 
  -2   6   8      925.10      909.17     14.59 o 
  -1   6   8      779.19      776.47     13.51 o 
   0   6   8     4864.05     5273.47     78.58 o 
   1   6   8        1.06       17.83      2.75 o 
   2   6   8      960.58     1002.58     20.63 o 
   3   6   8      291.83      367.50     10.32 o 
   4   6   8       74.98       55.44      4.77 o 
   5   6   8      109.26      116.28      6.72 o 
   6   6   8      759.47      743.68     18.23 o 
   7   6   8      385.41      383.32     14.71 o 
  -7   7   8      587.34      624.23     20.51 o 
  -6   7   8     1260.61     1195.00     21.60 o 
  -5   7   8       34.01       56.88      4.52 o 
  -4   7   8      135.91      159.42      9.59 o 
  -3   7   8       56.02       82.09      5.08 o 
  -2   7   8     4932.84     4997.93     73.21 o 
  -1   7   8       29.97       26.71      3.00 o 
   0   7   8     1758.95     1924.64     31.93 o 
   1   7   8       24.45       61.40     16.35 o 
   2   7   8     5409.57     5393.37    117.44 o 
   3   7   8      366.31      407.75     10.13 o 
   4   7   8      193.63      171.33      8.63 o 
   5   7   8       27.84       35.70      7.18 o 
   6   7   8      912.85      953.80     21.20 o 
   7   7   8      597.00      554.14     18.03 o 
  -7   8   8       54.54       51.66      7.52 o 
  -6   8   8        8.24        9.82      4.37 o 
  -5   8   8       70.68       91.39     13.29 o 
  -4   8   8        6.99       18.71      4.32 o 
  -3   8   8       98.67       97.43      4.98 o 
  -2   8   8     2351.06     2426.23     39.15 o 
  -1   8   8      627.79      626.93     13.35 o 
   0   8   8      622.36      646.03     13.69 o 
   1   8   8      174.63      210.79     13.24 o 
   2   8   8     2170.76     2215.52     41.97 o 
   3   8   8      845.13      757.37     13.60 o 
   4   8   8       91.37       98.06      7.02 o 
   5   8   8      406.29      396.30     16.70 o 
   6   8   8       29.80       23.72      8.13 o 
   7   8   8       76.80      107.04     20.07 o 
  -6   9   8      643.65      609.03     18.99 o 
  -5   9   8      888.92      869.16     20.11 o 
  -4   9   8     1324.30     1265.89     20.24 o 
  -3   9   8      115.07      119.61      5.75 o 
  -2   9   8     2007.13     2039.31     31.13 o 
  -1   9   8      143.57      210.24      6.33 o 
   0   9   8      271.92      243.78      6.07 o 
   1   9   8     1023.56     1040.34     18.79 o 
   2   9   8     1448.53     1450.15     26.76 o 
   3   9   8      313.92      307.88     12.34 o 
   4   9   8      955.26      903.63     22.06 o 
   5   9   8      696.57      694.70     22.98 o 
   6   9   8      784.68      815.98     31.53 o 
  -6  10   8      501.34      533.43     17.67 o 
  -5  10   8      125.49      117.01      8.72 o 
  -4  10   8      232.87      267.66      8.70 o 
  -3  10   8        4.98       -0.37      2.57 o 
  -2  10   8      134.41      171.39      5.93 o 
  -1  10   8      318.74      381.78      9.27 o 
   0  10   8      877.98      894.28     14.06 o 
   1  10   8      678.50      674.40     13.31 o 
   2  10   8      221.67      255.59      8.34 o 
   3  10   8      100.79       74.45      5.56 o 
   4  10   8      240.14      241.95     15.15 o 
   5  10   8      176.20      170.34     15.57 o 
   6  10   8      105.61      105.67     10.40 o 
  -6  11   8      782.99      776.15     22.28 o 
  -5  11   8      266.35      258.45      9.88 o 
  -4  11   8      697.80      636.17     15.14 o 
  -3  11   8      212.11      216.67      8.76 o 
  -2  11   8     1967.18     1962.07     37.49 o 
  -1  11   8      382.87      393.54     10.14 o 
   0  11   8     2367.63     2361.38     36.18 o 
   1  11   8      227.57      243.79      7.88 o 
   2  11   8     1689.74     1634.96     33.51 o 
   3  11   8      300.88      290.73     10.17 o 
   4  11   8     2005.76     1882.87     44.46 o 
   5  11   8       28.28       52.43     18.14 o 
   6  11   8     1244.36     1246.43     35.25 o 
  -5  12   8      101.16      124.95      8.98 o 
  -4  12   8     1216.53     1212.64     28.37 o 
  -3  12   8      457.95      449.46     15.29 o 
  -2  12   8      888.32      958.36     20.59 o 
  -1  12   8       17.38       48.93      5.05 o 
   0  12   8      166.48      192.83      6.35 o 
   1  12   8      957.99      956.06     16.79 o 
   2  12   8     1517.24     1575.83     30.04 o 
   3  12   8       19.54       22.13      7.08 o 
   4  12   8      403.18      435.71     15.22 o 
   5  12   8       79.88       78.03      7.94 o 
  -5  13   8       76.51       68.04      7.23 o 
  -4  13   8     1683.20     1592.21     30.77 o 
  -3  13   8      153.75      143.22     11.45 o 
  -2  13   8     1245.81     1194.18     27.11 o 
  -1  13   8      189.41      194.04      8.04 o 
   0  13   8      234.61      215.66      5.87 o 
   1  13   8       12.16       15.94      4.70 o 
   2  13   8     1931.20     1871.20     38.09 o 
   3  13   8       10.12       19.45      6.56 o 
   4  13   8     1367.43     1272.27     34.22 o 
   5  13   8        0.09       -0.36      4.61 o 
  -5  14   8        9.32        1.08      2.47 o 
  -4  14   8      163.35      173.55     10.11 o 
  -3  14   8       10.11       10.61      5.06 o 
  -2  14   8      326.52      318.63     12.65 o 
  -1  14   8       30.55       30.92      4.43 o 
   0  14   8      458.05      492.87     14.52 o 
   1  14   8       58.42       63.93      5.63 o 
   2  14   8       85.09       70.97     13.75 o 
   3  14   8      346.08      333.33     16.13 o 
   4  14   8      260.59      272.92     13.99 o 
  -4  15   8      558.34      533.22     20.49 o 
  -3  15   8       39.83       47.14      7.76 o 
  -2  15   8       20.59       31.02      6.26 o 
  -1  15   8       73.30      113.32      8.81 o 
   0  15   8     1417.26     1402.65     32.39 o 
   1  15   8       76.48      101.75      8.43 o 
   2  15   8      300.08      248.85     16.79 o 
   3  15   8        2.47       -0.19      1.44 o 
   4  15   8      568.42      543.36     20.61 o 
  -3  16   8       12.11       -0.58      8.02 o 
  -2  16   8        1.88       12.74      5.14 o 
  -1  16   8       64.01       76.84      7.49 o 
   0  16   8      127.39      167.60     11.16 o 
   1  16   8      499.35      493.37     17.34 o 
   2  16   8        4.79        7.43     11.15 o 
   3  16   8      126.59      119.09     13.21 o 
  -2  17   8      205.37      206.06     13.07 o 
  -1  17   8      125.60      140.55      9.85 o 
   0  17   8      483.48      485.74     17.64 o 
   1  17   8       14.98       16.14      7.31 o 
   2  17   8      258.43      228.42     17.32 o 
  -1  18   8       56.01       39.16     10.46 o 
   0  18   8        8.98       26.49      9.00 o 
  -7   0   9     2221.33     2172.85     72.11 o 
  -5   0   9    10178.55     9748.37    174.60 o 
  -3   0   9     1611.85     1611.29     42.55 o 
  -1   0   9    11686.13    11800.57    249.77 o 
   7   0   9      891.81      955.04     25.73 o 
  -7   1   9      666.16      629.89     21.81 o 
  -6   1   9      316.37      335.40     12.54 o 
  -5   1   9     1650.80     1538.36     22.63 o 
  -4   1   9      146.66      133.59      5.88 o 
  -3   1   9     2167.67     2218.15     35.27 o 
  -2   1   9      106.18      112.16      6.12 o 
  -1   1   9    11956.29    11550.60    173.29 o 
   6   1   9      386.75      409.17     20.81 o 
   7   1   9     1495.60     1587.09     27.83 o 
  -7   2   9     1245.84     1182.79     36.39 o 
  -6   2   9      170.08      158.49      8.01 o 
  -5   2   9      222.79      209.94      8.49 o 
  -4   2   9      608.05      677.56     13.80 o 
  -3   2   9     3854.91     3499.71     45.67 o 
  -2   2   9        0.22        7.95      6.74 o 
  -1   2   9      419.83      442.00      9.52 o 
   0   2   9        5.83        2.97      5.20 o 
   6   2   9       36.94       47.49      6.36 o 
   7   2   9      492.25      518.94     15.86 o 
  -7   3   9      798.65      745.84     23.26 o 
  -6   3   9      458.75      556.47     17.92 o 
  -5   3   9      521.31      501.42     13.39 o 
  -4   3   9      883.24      871.52     15.98 o 
  -3   3   9     3902.48     3734.44     40.18 o 
  -2   3   9      659.30      621.98     10.40 o 
  -1   3   9      979.18      852.06     17.43 o 
   0   3   9      147.27      145.61     10.04 o 
   1   3   9     1615.72     1424.28     43.11 o 
   4   3   9      525.47      536.71     28.99 o 
   5   3   9      889.08      923.21     40.51 o 
   6   3   9      105.63      138.02      9.32 o 
   7   3   9     1297.38     1382.08     29.18 o 
  -7   4   9      433.70      466.24     20.85 o 
  -6   4   9        0.91       32.59      8.69 o 
  -5   4   9     2755.43     2683.02     48.72 o 
  -4   4   9     2279.53     1999.34     26.83 o 
  -3   4   9     3435.15     3256.81     35.62 o 
  -2   4   9     1082.43     1059.32     13.02 o 
  -1   4   9     1152.72      996.32     14.22 o 
   0   4   9       63.52       58.94      3.32 o 
   1   4   9      824.97      662.75     15.77 o 
   2   4   9      278.60      262.41     13.38 o 
   3   4   9     3625.44     3483.39    115.96 o 
   4   4   9     2231.82     1963.96     73.59 o 
   5   4   9     1513.89     1492.02     31.62 o 
   6   4   9       51.76       69.13     11.15 o 
   7   4   9      111.04      108.30      8.06 o 
  -7   5   9      255.81      301.27     13.49 o 
  -6   5   9      236.63      260.92     25.27 o 
  -5   5   9      894.22      889.25     19.10 o 
  -4   5   9        4.54       11.52      4.14 o 
  -3   5   9      394.20      436.92      8.73 o 
  -2   5   9      548.63      491.57      9.83 o 
  -1   5   9     5474.53     5450.13     87.86 o 
   0   5   9      351.25      447.50     21.56 o 
   1   5   9     4249.74     4285.65     78.85 o 
   2   5   9     1164.45     1239.79     29.65 o 
   3   5   9      406.66      469.19     15.35 o 
   4   5   9        0.01        0.00      6.32 o 
   5   5   9     1585.35     1536.41     28.93 o 
   6   5   9        0.24       14.81      5.05 o 
   7   5   9      111.19      131.02      8.49 o 
  -7   6   9      274.57      329.57     12.83 o 
  -6   6   9      113.63      114.09      6.18 o 
  -5   6   9     1919.21     2022.51     34.62 o 
  -4   6   9     1173.34     1258.10     27.47 o 
  -3   6   9     1696.07     1669.13     22.61 o 
  -2   6   9      158.49      167.92      5.88 o 
  -1   6   9     2959.36     2834.71     47.45 o 
   0   6   9       98.35      113.73     13.38 o 
   1   6   9     3376.67     2977.91    108.53 o 
   2   6   9      262.24      285.06      9.90 o 
   3   6   9     1300.31     1258.03     26.67 o 
   4   6   9      434.46      466.39     17.14 o 
   5   6   9      461.49      452.79     12.22 o 
   6   6   9      409.97      408.63     13.63 o 
   7   6   9       47.75       63.28      6.60 o 
  -7   7   9      567.08      546.41     19.35 o 
  -6   7   9       10.89       31.53      4.92 o 
  -5   7   9     1177.50     1176.37     24.79 o 
  -4   7   9       77.58       79.96      4.98 o 
  -3   7   9     3234.56     3284.14     47.20 o 
  -2   7   9     1088.09     1073.76     20.91 o 
  -1   7   9     1412.25     1535.69     26.76 o 
   0   7   9        0.35       -1.25      2.74 o 
   1   7   9     3034.33     2958.19     72.17 o 
   2   7   9      361.58      400.17     13.82 o 
   3   7   9     6503.93     6404.27     94.82 o 
   4   7   9       79.52       63.54      5.26 o 
   5   7   9     1406.60     1389.92     29.42 o 
   6   7   9        8.17       28.73      5.65 o 
   7   7   9      535.55      523.40     17.41 o 
  -7   8   9      830.10      753.56     20.61 o 
  -6   8   9       41.36       38.94      5.48 o 
  -5   8   9     1442.86     1491.76     27.12 o 
  -4   8   9       72.28       91.84      5.93 o 
  -3   8   9     6626.23     6513.05     87.13 o 
  -2   8   9      437.86      419.01     11.53 o 
  -1   8   9     2149.05     2130.88     35.27 o 
   0   8   9       28.87       23.54      4.36 o 
   1   8   9     3127.55     3164.10     54.69 o 
   2   8   9      177.08      182.56      9.17 o 
   3   8   9     4895.52     4699.71     71.01 o 
   4   8   9       32.91       13.15      3.57 o 
   5   8   9      257.67      291.69     11.57 o 
   6   8   9       35.88       18.25      7.61 o 
  -6   9   9       95.90      119.38     10.58 o 
  -5   9   9     1898.74     1731.58     33.20 o 
  -4   9   9      198.18      212.91      7.33 o 
  -3   9   9     2255.56     2256.92     32.32 o 
  -2   9   9      400.04      419.58     10.77 o 
  -1   9   9     1844.22     1809.39     31.54 o 
   0   9   9        3.64        3.99      3.01 o 
   1   9   9     2395.46     2406.15     37.24 o 
   2   9   9      185.30      186.97      9.10 o 
   3   9   9     1597.11     1579.23     32.01 o 
   4   9   9      203.13      189.55     12.96 o 
   5   9   9     1068.50     1052.47     30.63 o 
   6   9   9        2.23        4.47      5.55 o 
  -6  10   9        0.08        0.90      1.42 o 
  -5  10   9      447.84      469.76     16.71 o 
  -4  10   9       94.46       99.89      9.87 o 
  -3  10   9        1.76       10.27      4.28 o 
  -2  10   9        8.13       18.40      3.99 o 
  -1  10   9     4206.99     4170.62     55.78 o 
   0  10   9      168.25      145.31      6.09 o 
   1  10   9     2962.96     2998.13     44.92 o 
   2  10   9      412.51      380.49     12.13 o 
   3  10   9        4.71        3.04      4.10 o 
   4  10   9      296.42      245.39     12.79 o 
   5  10   9      498.34      479.71     19.41 o 
   6  10   9       56.09       85.96     11.95 o 
  -6  11   9      382.41      396.29     15.36 o 
  -5  11   9      440.93      427.54     18.60 o 
  -4  11   9      397.00      385.58     10.76 o 
  -3  11   9       34.18       34.55      5.37 o 
  -2  11   9      684.46      719.39     22.48 o 
  -1  11   9     2506.65     2421.82     44.84 o 
   0  11   9       11.77       16.94      4.33 o 
   1  11   9     2070.26     1979.12     35.26 o 
   2  11   9       76.46       76.35      5.99 o 
   3  11   9      325.67      279.80     10.09 o 
   4  11   9        3.99       -2.58     17.10 o 
   5  11   9      489.71      442.21     16.31 o 
  -5  12   9      149.52      142.78      9.65 o 
  -4  12   9       22.90       36.98      5.15 o 
  -3  12   9      833.13      870.83     26.07 o 
  -2  12   9      433.77      483.79     13.99 o 
  -1  12   9      613.56      705.67     19.65 o 
   0  12   9       93.43       97.03      7.33 o 
   1  12   9     1190.76     1257.04     25.62 o 
   2  12   9      748.97      672.78     17.33 o 
   3  12   9      478.55      464.53     18.58 o 
   4  12   9        0.60        5.05      5.22 o 
   5  12   9      228.15      250.69     13.41 o 
  -5  13   9       93.68      100.35     17.10 o 
  -4  13   9      551.46      551.92     15.79 o 
  -3  13   9      454.06      441.00     15.39 o 
  -2  13   9      214.99      249.71     11.28 o 
  -1  13   9      196.04      179.27      8.79 o 
   0  13   9        0.13        9.87      3.85 o 
   1  13   9      332.19      307.06     10.40 o 
   2  13   9       14.35       18.92      6.08 o 
   3  13   9      858.27      824.78     26.55 o 
   4  13   9        8.92        3.60      5.42 o 
   5  13   9      183.41      175.93     11.20 o 
  -4  14   9      149.07      144.18     11.26 o 
  -3  14   9      627.00      693.09     20.16 o 
  -2  14   9       82.20       88.59      8.86 o 
  -1  14   9      238.15      289.93     15.45 o 
   0  14   9        0.30       10.27      4.29 o 
   1  14   9       31.27       51.08      6.65 o 
   2  14   9       20.92       37.31     14.93 o 
   3  14   9      148.83      180.73     26.39 o 
   4  14   9      387.68      333.60     15.83 o 
  -4  15   9      123.66      133.85     11.54 o 
  -3  15   9      265.58      216.06     12.77 o 
  -2  15   9       21.27       27.14      8.05 o 
  -1  15   9      437.73      480.62     14.77 o 
   0  15   9      108.87      130.27      9.38 o 
   1  15   9      477.68      460.42     18.88 o 
   2  15   9       70.34       61.43     14.30 o 
   3  15   9      381.68      371.97     22.11 o 
   4  15   9        1.63       -0.17      1.43 o 
  -3  16   9      209.51      215.55     13.85 o 
  -2  16   9       95.82       73.85     17.76 o 
  -1  16   9      464.71      526.57     17.85 o 
   0  16   9      343.77      336.35     16.59 o 
   1  16   9      491.46      497.20     24.25 o 
   2  16   9       31.74        4.58      7.68 o 
   3  16   9      140.03      187.73     18.67 o 
  -2  17   9      125.74      169.29     12.45 o 
  -1  17   9      375.19      342.72     16.81 o 
   0  17   9       48.93       58.96      8.95 o 
   1  17   9      251.95      210.10     20.28 o 
   2  17   9       10.86       -0.47      3.92 o 
  -6   0  10     1265.34     1245.13     46.09 o 
  -4   0  10     3751.94     3705.27     62.82 o 
  -2   0  10     1803.08     1641.35     43.16 o 
   6   0  10       71.21       64.02     10.78 o 
  -7   1  10      123.39      169.84      9.51 o 
  -6   1  10     1019.98      961.83     24.33 o 
  -5   1  10        7.34        8.06      2.57 o 
  -4   1  10     2604.21     2365.86     32.60 o 
  -3   1  10        0.13       10.66      6.64 o 
  -2   1  10      402.14      340.12     10.28 o 
  -1   1  10       34.15       39.47      3.91 o 
   6   1  10     1060.05     1078.30     22.84 o 
   7   1  10      126.24      144.34      8.22 o 
  -7   2  10      301.33      328.04     13.23 o 
  -6   2  10      514.52      554.45     21.38 o 
  -5   2  10      643.91      660.74     15.95 o 
  -4   2  10     7037.10     6737.94     78.49 o 
  -3   2  10      648.67      657.11     11.64 o 
  -2   2  10     3597.03     3247.10     46.19 o 
  -1   2  10     1757.51     1869.16     28.43 o 
   0   2  10       74.20       98.87     13.38 o 
   4   2  10     2853.94     2916.95    102.58 o 
   5   2  10      245.04      278.76     18.58 o 
   6   2  10      204.92      237.54      9.87 o 
   7   2  10      188.65      255.11     11.38 o 
  -7   3  10        1.50       49.82      7.94 o 
  -6   3  10      215.94      241.83     12.21 o 
  -5   3  10        0.92        0.86      3.17 o 
  -4   3  10     1877.52     1884.54     25.96 o 
  -3   3  10        1.92        2.88      1.94 o 
  -2   3  10     1890.44     1925.32     27.15 o 
  -1   3  10      317.26      336.74      8.80 o 
   0   3  10     1240.97     1246.66     30.79 o 
   1   3  10      696.79      537.65     17.47 o 
   3   3  10        9.06        4.46      6.69 o 
   4   3  10     2353.23     2352.00     86.23 o 
   5   3  10       45.07       38.49      6.59 o 
   6   3  10      452.09      491.39     16.60 o 
   7   3  10        1.31        1.10      4.34 o 
  -7   4  10       18.08       34.05      8.55 o 
  -6   4  10     2314.65     2252.33     56.44 o 
  -5   4  10        2.31       -4.93      3.45 o 
  -4   4  10     4709.93     4628.60     55.55 o 
  -3   4  10      225.05      227.75      5.46 o 
  -2   4  10     4401.18     4380.90     46.28 o 
  -1   4  10     2987.01     3222.86     39.49 o 
   0   4  10     5392.64     5600.90    115.52 o 
   1   4  10     1118.97     1148.49     35.68 o 
   2   4  10     2809.33     2811.02     60.88 o 
   3   4  10      573.41      606.58     30.48 o 
   4   4  10     3449.24     3356.98    104.81 o 
   5   4  10       86.65      120.12      7.57 o 
   6   4  10     1687.43     1645.32     35.67 o 
   7   4  10        2.03       23.75      5.48 o 
  -7   5  10       19.15       16.59     10.11 o 
  -6   5  10      355.71      365.84     13.17 o 
  -5   5  10       18.98       17.00      4.94 o 
  -4   5  10       83.88       96.87      5.39 o 
  -3   5  10       31.57       26.19      2.88 o 
  -2   5  10      822.71      825.21     13.04 o 
  -1   5  10      148.50      187.47      9.25 o 
   0   5  10     5611.31     5803.97     82.07 o 
   1   5  10      954.53      887.22     21.95 o 
   2   5  10     1565.50     1578.48     36.61 o 
   3   5  10       52.69       67.44     11.52 o 
   4   5  10      331.48      312.65     10.89 o 
   5   5  10       39.99       42.80      5.81 o 
   6   5  10      876.56      940.18     24.00 o 
   7   5  10       50.42       56.08      9.38 o 
  -7   6  10      239.59      220.48     10.51 o 
  -6   6  10     2025.26     1911.90     32.27 o 
  -5   6  10      344.71      375.14     13.09 o 
  -4   6  10      132.13      128.76      7.02 o 
  -3   6  10        1.18       -0.19      2.30 o 
  -2   6  10     2036.55     1893.69     29.72 o 
  -1   6  10      214.63      246.05      8.43 o 
   0   6  10     6796.80     6501.44    218.55 o 
   1   6  10      704.83      610.33     22.67 o 
   2   6  10     2280.31     2159.60     37.03 o 
   3   6  10      270.39      284.89     10.45 o 
   4   6  10      190.08      161.48      8.62 o 
   5   6  10       20.28       42.18      4.63 o 
   6   6  10     1153.24     1087.19     26.42 o 
  -7   7  10       11.40       33.87      6.06 o 
  -6   7  10      274.83      250.58     12.45 o 
  -5   7  10      154.87      183.71     11.92 o 
  -4   7  10      566.55      601.37     15.21 o 
  -3   7  10     1854.03     1754.25     28.64 o 
  -2   7  10     2725.21     2620.47     42.45 o 
  -1   7  10      647.88      631.80     13.32 o 
   0   7  10     1062.36     1079.64     27.67 o 
   1   7  10      316.73      401.31     26.39 o 
   2   7  10     2594.39     2507.53     40.16 o 
   3   7  10      177.83      164.80      7.15 o 
   4   7  10      694.89      694.44     17.86 o 
   5   7  10        6.13        0.14      3.70 o 
   6   7  10      554.60      535.41     22.21 o 
  -6   8  10      312.18      276.47     12.88 o 
  -5   8  10       85.13       70.86     11.55 o 
  -4   8  10     1003.73      987.01     18.70 o 
  -3   8  10      416.07      418.67     10.33 o 
  -2   8  10     6327.39     6132.41     81.55 o 
  -1   8  10       14.54       17.31      3.74 o 
   0   8  10      708.18      725.18     18.35 o 
   1   8  10       89.46       97.92      7.86 o 
   2   8  10     6055.54     5758.80    105.47 o 
   3   8  10      425.08      380.45      6.96 o 
   4   8  10      493.70      450.82     14.01 o 
   5   8  10       23.29        3.71      3.92 o 
   6   8  10      199.37      198.96     13.55 o 
  -6   9  10      211.15      219.80     11.55 o 
  -5   9  10      343.80      342.59     12.15 o 
  -4   9  10      804.96      784.43     17.82 o 
  -3   9  10        0.32        4.76      3.51 o 
  -2   9  10     1140.54     1159.93     20.93 o 
  -1   9  10       21.41       34.32      4.42 o 
   0   9  10      856.85      904.89     19.55 o 
   1   9  10      809.97      819.52     20.30 o 
   2   9  10     2172.00     2094.83     47.18 o 
   3   9  10      332.21      330.87     12.12 o 
   4   9  10      793.96      762.45     24.15 o 
   5   9  10        0.05       -6.44      4.29 o 
   6   9  10      442.18      429.02     19.94 o 
  -6  10  10     1186.46     1174.74     29.47 o 
  -5  10  10      190.29      181.86     10.70 o 
  -4  10  10     1264.68     1247.53     23.96 o 
  -3  10  10      139.38      130.58      7.05 o 
  -2  10  10     2404.09     2402.03     38.04 o 
  -1  10  10       12.12       10.84      4.27 o 
   0  10  10     2605.35     2694.51     49.04 o 
   1  10  10       11.96       13.00      7.32 o 
   2  10  10       81.48       95.09      6.98 o 
   3  10  10       30.93       29.91     14.15 o 
   4  10  10      665.26      640.33     21.67 o 
   5  10  10      801.59      697.06     24.56 o 
   6  10  10      802.25      806.13     24.42 o 
  -5  11  10      114.86      121.49      9.38 o 
  -4  11  10      286.95      300.70      9.61 o 
  -3  11  10        3.09        1.79      3.69 o 
  -2  11  10     1246.46     1195.15     24.40 o 
  -1  11  10      359.32      335.00     11.40 o 
   0  11  10     1456.26     1521.66     29.08 o 
   1  11  10        5.04       10.42      5.45 o 
   2  11  10      432.17      430.48     12.58 o 
   3  11  10       20.20        8.06      4.93 o 
   4  11  10      275.87      269.03     21.57 o 
   5  11  10       13.65       13.20      5.39 o 
  -5  12  10       18.34        8.41      4.15 o 
  -4  12  10      673.64      684.20     17.87 o 
  -3  12  10       28.19       42.57      6.03 o 
  -2  12  10     1727.55     1732.52     36.80 o 
  -1  12  10      305.14      329.76     11.40 o 
   0  12  10      809.57      923.74     20.94 o 
   1  12  10      788.89      754.54     18.83 o 
   2  12  10     1759.04     1785.95     38.94 o 
   3  12  10        5.37        1.89      3.97 o 
   4  12  10      461.18      398.79     17.05 o 
   5  12  10       20.30       16.59      5.84 o 
  -5  13  10       78.43      111.50     17.84 o 
  -4  13  10      309.72      301.39     14.09 o 
  -3  13  10      213.41      228.29     11.37 o 
  -2  13  10      372.55      371.15     16.52 o 
  -1  13  10       74.66       72.58      7.38 o 
   0  13  10      417.28      376.55     24.90 o 
   1  13  10       91.01      104.90     10.54 o 
   2  13  10      588.95      523.52     17.75 o 
   3  13  10        0.21       -6.18      4.12 o 
   4  13  10      205.26      179.03     12.01 o 
  -4  14  10      482.10      483.63     17.22 o 
  -3  14  10       11.76       11.25      5.38 o 
  -2  14  10      116.30      125.79      9.08 o 
  -1  14  10       78.61       63.69      6.73 o 
   0  14  10      426.58      479.40     36.11 o 
   1  14  10        5.86        8.39      5.27 o 
   2  14  10      156.98      178.68     12.46 o 
   3  14  10      132.10      145.18     14.61 o 
   4  14  10      400.76      419.26     18.04 o 
  -3  15  10      166.32      152.48     11.70 o 
  -2  15  10       14.87        7.74      5.15 o 
  -1  15  10      151.81      148.21     12.02 o 
   0  15  10      399.32      394.73     18.00 o 
   1  15  10       11.81        7.39      8.58 o 
   2  15  10      181.79      148.31     34.94 o 
   3  15  10        0.03        4.03      6.23 o 
  -2  16  10       78.02       81.93      9.75 o 
  -1  16  10       71.18       73.04      7.73 o 
   0  16  10      960.12      992.61     37.65 o 
   1  16  10       64.14       57.08      8.68 o 
   2  16  10      121.77      128.42     28.25 o 
  -1  17  10      204.03      205.98     13.68 o 
   0  17  10       98.22       80.86     10.00 o 
   1  17  10       69.33       61.11      9.50 o 
  -7   0  11      627.86      658.78     25.68 o 
  -5   0  11     3875.89     3643.46     60.73 o 
  -3   0  11      423.85      440.73     18.52 o 
  -1   0  11    10122.23    10400.94    223.74 o 
   5   0  11     4079.49     4121.20    120.42 o 
   7   0  11      448.03      433.83     20.85 o 
  -7   1  11       44.69       44.61      6.08 o 
  -6   1  11        2.12       13.03      4.53 o 
  -5   1  11      224.17      242.95      6.67 o 
  -4   1  11        7.53        7.93      2.84 o 
  -3   1  11      563.27      541.92     12.27 o 
  -2   1  11       49.72       45.14      5.21 o 
  -1   1  11       17.20       11.28      4.94 o 
   4   1  11       42.82       72.31     13.75 o 
   5   1  11      696.41      762.12     27.50 o 
   6   1  11       29.97       30.88      4.67 o 
   7   1  11      253.07      278.94     10.54 o 
  -7   2  11     1380.09     1313.16     29.72 o 
  -6   2  11      393.96      357.33     14.65 o 
  -5   2  11      869.28      862.79     16.96 o 
  -4   2  11      155.99      153.74      6.86 o 
  -3   2  11     9756.46     9369.66    106.71 o 
  -2   2  11      279.82      232.87      7.73 o 
  -1   2  11     2311.80     2394.32     35.65 o 
   0   2  11      227.06      208.14     18.58 o 
   3   2  11     5563.76     5171.57    168.00 o 
   4   2  11      172.27      164.90     11.47 o 
   5   2  11      479.24      467.86     20.35 o 
   6   2  11      402.47      401.57     16.85 o 
   7   2  11     1179.42     1210.14     26.75 o 
  -7   3  11       31.43       26.98      6.45 o 
  -6   3  11        0.09        9.08      4.78 o 
  -5   3  11      371.22      358.69     10.24 o 
  -4   3  11      102.52      114.43      5.99 o 
  -3   3  11     1011.37      985.48     14.90 o 
  -2   3  11       45.95       66.03      4.54 o 
  -1   3  11      272.07      378.69      8.94 o 
   0   3  11        6.97        1.30      2.85 o 
   1   3  11      867.46     1006.91     23.65 o 
   2   3  11      305.35      274.30     19.33 o 
   3   3  11     1629.62     1575.18     61.70 o 
   4   3  11      197.00      176.24      9.05 o 
   5   3  11      339.41      341.50     13.56 o 
   6   3  11        0.09        1.21      4.56 o 
   7   3  11      215.65      251.21     11.47 o 
  -7   4  11      482.48      507.96     19.24 o 
  -6   4  11       15.43       41.82      7.63 o 
  -5   4  11      366.34      367.69     11.36 o 
  -4   4  11      410.15      363.82     10.08 o 
  -3   4  11     1334.60     1376.21     26.55 o 
  -2   4  11     1402.68     1383.96     19.37 o 
  -1   4  11     7333.72     7336.42     88.30 o 
   0   4  11      152.03      151.95      6.70 o 
   1   4  11     5436.08     5193.76    105.65 o 
   2   4  11     1266.97     1196.39     30.18 o 
   3   4  11      999.61      924.00     41.63 o 
   4   4  11      392.38      349.42     12.36 o 
   5   4  11      195.61      212.87     14.06 o 
   6   4  11      189.54      210.06     15.32 o 
  -7   5  11       96.68       84.80     11.90 o 
  -6   5  11       72.12       76.97      6.53 o 
  -5   5  11      246.17      300.55      9.53 o 
  -4   5  11        9.88        8.00      2.05 o 
  -3   5  11      583.71      543.05     11.29 o 
  -2   5  11       92.07      114.19      5.27 o 
  -1   5  11      859.31      902.58     17.51 o 
   0   5  11      252.52      256.00      6.36 o 
   1   5  11     1947.52     1913.00     42.15 o 
   2   5  11        4.41       -3.89      5.58 o 
   3   5  11      948.65      890.55     40.88 o 
   4   5  11       15.98       16.21      6.55 o 
   5   5  11      692.54      736.02     16.64 o 
   6   5  11       11.46        8.30      4.93 o 
  -6   6  11      167.39      181.57     16.34 o 
  -5   6  11     2510.23     2310.45     67.77 o 
  -4   6  11      407.71      394.19     17.70 o 
  -3   6  11     1197.99     1075.56     18.23 o 
  -2   6  11     2631.60     2484.07     37.52 o 
  -1   6  11     3418.76     3328.88     57.30 o 
   0   6  11       17.49       13.55      4.83 o 
   1   6  11     2703.23     2417.46     36.19 o 
   2   6  11     1977.18     1933.38     34.07 o 
   3   6  11     1289.21     1216.41     31.85 o 
   4   6  11       45.77       34.69      7.44 o 
   5   6  11     2058.43     1963.55     38.41 o 
   6   6  11      204.03      219.65     10.91 o 
  -6   7  11        7.34       21.03      6.24 o 
  -5   7  11       79.42       92.19      7.76 o 
  -4   7  11        9.02        7.29      3.32 o 
  -3   7  11      670.55      634.99     13.33 o 
  -2   7  11      436.55      446.68     11.40 o 
  -1   7  11     1374.71     1331.21     25.25 o 
   0   7  11       35.37       29.73     10.41 o 
   1   7  11      484.59      498.29     19.64 o 
   2   7  11       13.27       10.69      3.75 o 
   3   7  11      182.37      165.15      7.79 o 
   4   7  11       93.81      103.32      7.33 o 
   5   7  11      209.53      179.28     10.06 o 
   6   7  11       33.10       30.16      6.08 o 
  -6   8  11        4.66        9.58      5.35 o 
  -5   8  11      859.64      768.38     19.37 o 
  -4   8  11        9.35        1.20      3.32 o 
  -3   8  11     4718.71     4569.45     59.21 o 
  -2   8  11        4.64        6.90      3.34 o 
  -1   8  11      446.96      461.56     13.04 o 
   0   8  11      109.73      124.92      7.85 o 
   1   8  11     1113.93     1101.76     28.77 o 
   2   8  11       20.10       17.97      4.60 o 
   3   8  11     4232.17     4090.01     56.29 o 
   4   8  11      107.24       82.69      7.13 o 
   5   8  11      361.30      365.69     13.43 o 
   6   8  11        1.95       -0.63      3.85 o 
  -6   9  11       70.82       99.85      8.01 o 
  -5   9  11       84.53       83.72      6.89 o 
  -4   9  11      347.15      374.25     12.86 o 
  -3   9  11      100.68      107.78      6.15 o 
  -2   9  11      566.47      580.62     13.12 o 
  -1   9  11      228.26      250.66     11.80 o 
   0   9  11      136.25      147.69      8.70 o 
   1   9  11      877.77      901.50     20.27 o 
   2   9  11      129.87      112.41      6.37 o 
   3   9  11      389.23      384.64     11.66 o 
   4   9  11       16.91       10.29      4.19 o 
   5   9  11      166.30      153.08     11.50 o 
   6   9  11       12.80       13.17      7.38 o 
  -5  10  11     2078.32     1890.98     42.10 o 
  -4  10  11       14.15       20.77      4.85 o 
  -3  10  11      176.89      174.59     16.07 o 
  -2  10  11      420.96      421.29     11.78 o 
  -1  10  11     2704.04     2644.30     41.46 o 
   0  10  11        0.44        2.99      3.10 o 
   1  10  11     1812.61     1860.24     34.24 o 
   2  10  11      362.78      391.62     13.04 o 
   3  10  11      170.04      183.00      9.97 o 
   4  10  11       43.99       39.68      6.79 o 
   5  10  11     1400.66     1261.95     31.07 o 
  -5  11  11       89.32       69.10      8.24 o 
  -4  11  11       49.13       61.89      6.54 o 
  -3  11  11       68.00       54.40      5.34 o 
  -2  11  11       63.91       70.75      7.15 o 
  -1  11  11      896.84      889.10     20.28 o 
   0  11  11       87.79       92.37      7.07 o 
   1  11  11      278.53      317.29     11.71 o 
   2  11  11       56.58       46.86      6.59 o 
   3  11  11       68.84       55.43      8.68 o 
   4  11  11       37.86       45.10     10.45 o 
   5  11  11       49.30       45.50      7.49 o 
  -5  12  11      104.24      116.06     10.58 o 
  -4  12  11      104.75       87.93      8.09 o 
  -3  12  11      750.42      859.11     23.14 o 
  -2  12  11      943.90      982.43     22.22 o 
  -1  12  11      939.31      975.81     25.00 o 
   0  12  11        6.23        8.14      4.73 o 
   1  12  11      898.75      942.48     24.91 o 
   2  12  11      129.19      135.48      9.49 o 
   3  12  11      365.54      357.98     22.15 o 
   4  12  11       19.55       24.86      6.21 o 
  -4  13  11       77.52       81.09      9.36 o 
  -3  13  11      129.21      131.74      9.33 o 
  -2  13  11      154.73      158.24     10.16 o 
  -1  13  11      352.13      322.31     12.00 o 
   0  13  11       54.30       74.51     14.58 o 
   1  13  11      205.70      214.66     14.33 o 
   2  13  11       48.93       47.74     11.59 o 
   3  13  11      113.93      136.37     23.79 o 
   4  13  11        0.89       -2.50      5.02 o 
  -4  14  11      221.95      249.01     14.51 o 
  -3  14  11      837.59      858.79     23.81 o 
  -2  14  11      179.10      154.59     13.52 o 
  -1  14  11      371.43      403.74     15.15 o 
   0  14  11        7.26       17.61      8.47 o 
   1  14  11      155.90      210.59     11.59 o 
   2  14  11        2.66       -0.98      3.00 o 
   3  14  11      710.90      738.52     44.60 o 
  -3  15  11       73.63       39.41      8.03 o 
  -2  15  11       43.28       31.13      7.55 o 
  -1  15  11      142.43      106.66      9.12 o 
   0  15  11      198.40      213.50     16.97 o 
   1  15  11       75.92       69.52      9.27 o 
   2  15  11       10.84       14.08      7.87 o 
   3  15  11       60.74       35.70      9.76 o 
  -2  16  11        2.75        8.42      6.97 o 
  -1  16  11      576.09      599.89     22.81 o 
   0  16  11        0.51       -1.95      1.46 o 
   1  16  11      301.05      330.10     21.05 o 
  -6   0  12     1847.57     1837.59     61.70 o 
  -4   0  12      735.25      773.87     16.88 o 
  -2   0  12      565.73      463.37     18.57 o 
   4   0  12     1113.17     1118.02     57.98 o 
   6   0  12      606.01      736.35     26.35 o 
  -7   1  12       79.20       64.71      8.48 o 
  -6   1  12        1.89        1.31      3.58 o 
  -5   1  12       35.87       36.48      3.48 o 
  -4   1  12        0.03        0.90      2.97 o 
  -3   1  12       12.81       11.10      3.60 o 
  -2   1  12       10.46       25.89      3.32 o 
  -1   1  12       46.01       51.71      4.79 o 
   3   1  12       28.09       26.76      8.92 o 
   4   1  12       66.35       81.68     14.87 o 
   5   1  12      131.19      121.78     10.37 o 
   6   1  12       86.24      118.77      8.38 o 
  -7   2  12      154.82      186.43     14.16 o 
  -6   2  12      429.60      473.11     20.52 o 
  -5   2  12      184.33      182.37      8.09 o 
  -4   2  12     3201.63     3165.00     42.49 o 
  -3   2  12       64.82       58.01      4.77 o 
  -2   2  12     5543.55     5459.74     64.35 o 
  -1   2  12      149.79      140.36      5.32 o 
   0   2  12     4087.57     4080.24     98.09 o 
   1   2  12      408.96      338.23     20.81 o 
   2   2  12     6084.55     5808.63    186.58 o 
   3   2  12        7.03       11.15      8.18 o 
   4   2  12     1864.49     1758.71     35.08 o 
   5   2  12       66.49       62.11      5.56 o 
   6   2  12      417.81      451.83     13.69 o 
  -7   3  12        0.04       12.13      6.01 o 
  -6   3  12        0.05       -0.63      2.14 o 
  -5   3  12       30.40       30.68      4.73 o 
  -4   3  12       27.64       25.87      3.90 o 
  -3   3  12       11.84       17.54      3.45 o 
  -2   3  12        8.66        7.53      2.26 o 
  -1   3  12       41.25       39.78      4.20 o 
   0   3  12      170.22      243.42      8.13 o 
   1   3  12       12.32        7.29      3.02 o 
   2   3  12       90.19       88.46     11.89 o 
   3   3  12      337.75      326.34     23.04 o 
   4   3  12       93.90       90.21      6.98 o 
   5   3  12       84.59       73.41      7.51 o 
   6   3  12       24.37       22.94      5.08 o 
  -6   4  12      635.15      591.01     23.50 o 
  -5   4  12      167.04      178.30      7.59 o 
  -4   4  12     1000.18      982.83     31.10 o 
  -3   4  12       18.28       20.63      2.66 o 
  -2   4  12     1096.63     1099.12     18.27 o 
  -1   4  12     2755.60     2832.79     45.80 o 
   0   4  12     3517.87     3278.63     62.98 o 
   1   4  12     2606.12     2883.31     62.14 o 
   2   4  12     1484.88     1493.86     38.28 o 
   3   4  12      377.65      339.52     18.04 o 
   4   4  12     1101.98     1072.43     26.25 o 
   5   4  12       75.84       70.82      5.82 o 
   6   4  12      593.05      544.15     16.35 o 
  -6   5  12        3.64        5.29      1.77 o 
  -5   5  12       85.01       76.14      5.77 o 
  -4   5  12      177.38      159.57      7.85 o 
  -3   5  12      401.16      377.56      8.06 o 
  -2   5  12      520.25      530.37     10.21 o 
  -1   5  12      959.10      935.80     16.47 o 
   0   5  12       37.78       48.18      4.17 o 
   1   5  12       56.21       60.96      9.66 o 
   2   5  12      426.45      429.81     11.66 o 
   3   5  12       77.12       87.33     10.00 o 
   4   5  12      127.33      137.15      8.62 o 
   5   5  12        0.87       -1.14      3.97 o 
   6   5  12       69.29       89.20      7.83 o 
  -6   6  12     1355.83     1245.79     26.94 o 
  -5   6  12        2.37        7.27      4.95 o 
  -4   6  12      573.17      522.04     16.23 o 
  -3   6  12      309.50      282.17      9.06 o 
  -2   6  12     3493.42     3300.04     47.46 o 
  -1   6  12      216.74      218.94      9.26 o 
   0   6  12     5387.18     5393.09    170.97 o 
   1   6  12     1117.46     1016.16     21.63 o 
   2   6  12     2152.73     2067.59     46.60 o 
   3   6  12        8.09       18.76      5.66 o 
   4   6  12      804.29      810.57     21.40 o 
   5   6  12        9.82       17.67      5.06 o 
   6   6  12     1399.01     1298.67     27.88 o 
  -6   7  12        0.04       -0.34      1.82 o 
  -5   7  12        7.22        3.61      5.83 o 
  -4   7  12        0.18        9.47      7.19 o 
  -3   7  12      186.05      190.71      7.61 o 
  -2   7  12       68.92       71.08      5.71 o 
  -1   7  12       51.94       56.88      7.27 o 
   0   7  12      194.86      198.48     20.81 o 
   1   7  12      500.49      486.26     16.80 o 
   2   7  12       22.62       29.55      3.97 o 
   3   7  12      594.21      582.73     19.13 o 
   4   7  12       18.91       22.15      4.71 o 
   5   7  12       34.60       32.44      5.72 o 
   6   7  12       41.35       20.71      6.33 o 
  -6   8  12      270.66      248.24     11.55 o 
  -5   8  12       67.35       63.17      6.31 o 
  -4   8  12     1070.52     1020.23     23.07 o 
  -3   8  12      532.48      521.37     11.13 o 
  -2   8  12     2404.32     2392.89     37.04 o 
  -1   8  12       92.34      103.60      8.45 o 
   0   8  12      434.20      521.52     18.39 o 
   1   8  12      196.47      178.43     10.36 o 
   2   8  12     2284.24     2089.08     59.33 o 
   3   8  12       69.03       73.72      5.87 o 
   4   8  12      880.43      884.56     19.67 o 
   5   8  12        0.29       -1.81      4.22 o 
  -5   9  12       36.41       42.24      5.77 o 
  -4   9  12        1.40       11.92      5.48 o 
  -3   9  12       93.06       93.23      7.35 o 
  -2   9  12        5.27        2.76      3.36 o 
  -1   9  12      171.00      183.96      8.24 o 
   0   9  12       58.42       58.78      5.37 o 
   1   9  12       15.91       26.22      4.38 o 
   2   9  12      138.52      112.05      6.62 o 
   3   9  12        6.44        6.46      3.61 o 
   4   9  12        2.33       11.91      5.04 o 
   5   9  12        3.77        7.11      6.33 o 
  -5  10  12      380.87      385.02     15.15 o 
  -4  10  12      729.35      713.28     19.18 o 
  -3  10  12       97.12      100.80      7.26 o 
  -2  10  12      901.10      973.88     20.53 o 
  -1  10  12        3.87       10.08      4.77 o 
   0  10  12     1864.56     1933.67     30.65 o 
   1  10  12       60.96       80.99      5.70 o 
   2  10  12      657.93      635.37     15.63 o 
   3  10  12       15.78       10.06      5.26 o 
   4  10  12     1744.16     1754.47     44.19 o 
   5  10  12      168.85      177.20     13.25 o 
  -5  11  12        5.66        0.80      1.81 o 
  -4  11  12        1.91        6.18      4.83 o 
  -3  11  12       52.96       59.27      6.35 o 
  -2  11  12       13.53       10.27      3.65 o 
  -1  11  12      217.31      254.21      9.63 o 
   0  11  12       20.59       20.67      6.01 o 
   1  11  12      482.69      475.45     19.15 o 
   2  11  12       55.34       37.82      8.43 o 
   3  11  12       50.28       51.10      6.66 o 
   4  11  12       92.23       75.12     12.23 o 
  -4  12  12      472.09      445.04     19.24 o 
  -3  12  12      244.74      232.30      9.68 o 
  -2  12  12      877.25      861.68     20.82 o 
  -1  12  12      226.32      269.20     22.39 o 
   0  12  12      295.46      297.73     15.34 o 
   1  12  12      262.78      259.69     12.72 o 
   2  12  12      552.76      596.66     19.44 o 
   3  12  12        2.06        0.91      4.13 o 
   4  12  12       56.41       47.63      7.09 o 
  -4  13  12       85.75       92.92     17.10 o 
  -3  13  12      297.28      336.72     16.34 o 
  -2  13  12       98.29       78.79      9.01 o 
  -1  13  12      281.42      283.77     13.84 o 
   0  13  12       45.88       38.67      7.38 o 
   1  13  12       97.94       93.11      8.40 o 
   2  13  12        0.03        0.39      2.04 o 
   3  13  12      170.14      140.61     10.27 o 
  -3  14  12       13.92       26.75      6.65 o 
  -2  14  12      209.01      219.36     13.53 o 
  -1  14  12       17.63       19.88      8.48 o 
   0  14  12      884.99      901.79     35.56 o 
   1  14  12       17.33       38.89     21.19 o 
   2  14  12      658.02      667.01     25.22 o 
   3  14  12      117.58      140.37     10.49 o 
  -2  15  12       11.81       -0.09      4.18 o 
  -1  15  12       72.89       71.68      9.22 o 
   0  15  12        1.46       26.12      8.92 o 
   1  15  12       42.14       68.75     18.96 o 
   2  15  12        2.14        0.29      2.58 o 
   0  16  12      509.32      593.61     29.21 o 
  -5   0  13     1708.97     1649.42     33.55 o 
  -3   0  13      215.11      246.61     10.41 o 
  -1   0  13     3328.66     2794.23     69.20 o 
   3   0  13      105.29      116.79     18.58 o 
   5   0  13     2274.02     2146.78     57.41 o 
  -6   1  13       13.05        7.12      5.03 o 
  -5   1  13      426.59      353.69      8.95 o 
  -4   1  13      303.30      272.44      6.82 o 
  -3   1  13      175.41      153.64      6.91 o 
  -2   1  13       84.59      110.82      9.61 o 
  -1   1  13      148.87      185.34      7.56 o 
   0   1  13       92.91      115.96     13.38 o 
   1   1  13      187.72      246.05     19.33 o 
   2   1  13       30.74       39.40      9.66 o 
   3   1  13       23.99       19.68      5.68 o 
   4   1  13       89.21       76.39      8.01 o 
   5   1  13      118.86       92.59      6.58 o 
   6   1  13       23.49       17.84      4.58 o 
  -6   2  13        0.23        2.43      4.29 o 
  -5   2  13      142.82      158.06      8.06 o 
  -4   2  13      538.87      501.52     11.47 o 
  -3   2  13     4221.81     4283.25     54.61 o 
  -2   2  13      376.72      375.53      8.77 o 
  -1   2  13     2699.34     2618.11     38.96 o 
   0   2  13       90.37      113.73     13.38 o 
   1   2  13     3707.40     3525.02    118.94 o 
   2   2  13      152.76      147.19     15.61 o 
   3   2  13     4017.20     3874.82     65.93 o 
   4   2  13      576.22      561.77     16.63 o 
   5   2  13      258.46      243.17      8.69 o 
   6   2  13       39.97       37.10      4.89 o 
  -6   3  13       89.74       83.94      8.73 o 
  -5   3  13       30.26       23.27      4.33 o 
  -4   3  13       66.95       62.62      4.67 o 
  -3   3  13      951.12      935.59     18.06 o 
  -2   3  13      516.82      479.94      9.39 o 
  -1   3  13      126.68      107.72      6.25 o 
   0   3  13        1.02        6.06      3.32 o 
   1   3  13      129.57      130.57     19.70 o 
   2   3  13      119.39      115.22     14.12 o 
   3   3  13      463.81      361.61     12.54 o 
   4   3  13        1.82        5.88      4.03 o 
   5   3  13        2.36        3.17      3.32 o 
   6   3  13       27.16       33.63      5.85 o 
  -6   4  13        0.38       -0.18      4.72 o 
  -5   4  13     1673.30     1570.44     31.69 o 
  -4   4  13     1013.83     1040.79     20.00 o 
  -3   4  13     1375.09     1311.36     25.73 o 
  -2   4  13        4.44        0.10      2.64 o 
  -1   4  13     2735.51     2600.12     43.22 o 
   0   4  13      112.34      100.37      6.32 o 
   1   4  13     2796.88     2757.96     63.56 o 
   2   4  13        1.75        1.49      6.69 o 
   3   4  13     1856.78     1756.84     43.81 o 
   4   4  13     1086.78     1125.55     22.44 o 
   5   4  13     1587.49     1537.16     28.56 o 
   6   4  13       83.42       98.25      7.84 o 
  -6   5  13        1.48       -1.65      4.78 o 
  -5   5  13      177.64      205.06      8.81 o 
  -4   5  13       69.32       72.85      7.51 o 
  -3   5  13        3.02        3.80      3.78 o 
  -2   5  13      118.46      126.61      6.62 o 
  -1   5  13     1989.51     1917.71     29.87 o 
   0   5  13        6.08        4.97      8.00 o 
   1   5  13     1016.64     1073.73     27.30 o 
   2   5  13      150.76      159.08     16.35 o 
   3   5  13        6.75       17.42      7.14 o 
   4   5  13      138.22      108.46      7.30 o 
   5   5  13        6.41       15.78      4.40 o 
   6   5  13        3.11        9.82      4.83 o 
  -6   6  13      260.56      281.12     11.86 o 
  -5   6  13     1416.80     1444.33     26.70 o 
  -4   6  13       88.73       77.55      6.02 o 
  -3   6  13      726.88      747.78     16.37 o 
  -2   6  13      976.35      941.64     18.52 o 
  -1   6  13     4864.99     4994.53    100.02 o 
   0   6  13       34.62       44.03      8.92 o 
   1   6  13     3367.64     3353.73     60.87 o 
   2   6  13      328.33      309.20     17.50 o 
   3   6  13      619.82      610.49     17.67 o 
   4   6  13       24.36        9.30      5.54 o 
   5   6  13     1391.35     1456.97     31.82 o 
   6   6  13      144.96      175.12     10.56 o 
  -6   7  13        1.34        1.52      2.75 o 
  -5   7  13       79.19       96.13      6.67 o 
  -4   7  13        7.89        3.00      3.62 o 
  -3   7  13      441.17      433.23     14.88 o 
  -2   7  13      101.14      118.22      6.88 o 
  -1   7  13       10.56        9.01      4.81 o 
   0   7  13       55.40       59.70      8.38 o 
   1   7  13        6.79        8.04      9.25 o 
   2   7  13     1084.30      938.40     45.52 o 
   3   7  13        0.03        2.87      3.82 o 
   4   7  13       75.90       68.95      6.50 o 
   5   7  13       36.51       38.28      6.22 o 
  -5   8  13      399.66      357.89     19.35 o 
  -4   8  13      155.31      150.85      8.55 o 
  -3   8  13     1480.12     1403.24     29.69 o 
  -2   8  13      220.42      202.88      8.83 o 
  -1   8  13        5.54        7.29      4.55 o 
   0   8  13      119.25      128.76     13.01 o 
   1   8  13      121.16      118.22      6.71 o 
   2   8  13        3.58        1.21      3.61 o 
   3   8  13     1299.16     1272.30     23.27 o 
   4   8  13      124.35      126.76      7.90 o 
   5   8  13      127.06      144.91      8.69 o 
  -5   9  13       55.90       68.89      7.48 o 
  -4   9  13        0.74       17.18      5.51 o 
  -3   9  13       23.16       30.79      6.45 o 
  -2   9  13      875.85      882.43     33.98 o 
  -1   9  13      116.07      106.17      7.98 o 
   0   9  13       59.72       60.33      5.11 o 
   1   9  13       39.65       42.07      5.25 o 
   2   9  13       22.41       23.91      4.56 o 
   3   9  13       11.29       14.46      4.26 o 
   4   9  13       52.18       40.30      5.62 o 
   5   9  13       13.52        8.45      4.62 o 
  -5  10  13      927.57      859.57     24.19 o 
  -4  10  13      414.79      391.23     27.62 o 
  -3  10  13       37.19       30.04      6.10 o 
  -2  10  13        7.77       16.57      4.18 o 
  -1  10  13     1235.15     1289.65     23.32 o 
   0  10  13        0.35        2.08      4.16 o 
   1  10  13     1726.18     1666.90     37.96 o 
   2  10  13       48.16       61.88      6.05 o 
   3  10  13      480.83      517.76     17.43 o 
   4  10  13       64.42       86.86     15.22 o 
  -4  11  13      103.66      114.22     10.86 o 
  -3  11  13       29.34       24.99      6.87 o 
  -2  11  13       23.91       35.51      7.59 o 
  -1  11  13      242.19      277.35      9.54 o 
   0  11  13      316.25      327.63     12.33 o 
   1  11  13      485.30      504.94     20.39 o 
   2  11  13       20.01       12.64      4.79 o 
   3  11  13       16.92       13.73      6.26 o 
   4  11  13       44.22       43.39      6.66 o 
  -4  12  13        2.82       -1.30      4.25 o 
  -3  12  13      709.07      706.99     23.49 o 
  -2  12  13      229.20      242.63      9.90 o 
  -1  12  13      287.93      292.80     13.05 o 
   0  12  13        0.03       -6.28      4.92 o 
   1  12  13      447.35      442.63     21.47 o 
   2  12  13        2.74       -5.04     11.15 o 
   3  12  13      872.66      879.16     22.18 o 
   4  12  13       83.20       77.60      9.01 o 
  -3  13  13      198.76      212.17     25.65 o 
  -2  13  13        3.98        5.00      5.71 o 
  -1  13  13        5.13        6.85      4.29 o 
   0  13  13       19.41        0.39      2.74 o 
   1  13  13       24.09       24.72      9.19 o 
   2  13  13      132.40      108.98     36.05 o 
   3  13  13       91.70      105.11      8.29 o 
  -2  14  13        1.77       18.61     10.04 o 
  -1  14  13      452.63      473.11     20.23 o 
   0  14  13       55.72       55.27     10.69 o 
   1  14  13      283.79      290.17     20.19 o 
   2  14  13       32.06       35.49      7.96 o 
  -1  15  13       41.15       56.86     10.43 o 
   0  15  13      141.81      126.32     17.47 o 
   1  15  13        0.30       -1.86      7.97 o 
  -4   0  14     1090.80     1034.31     19.56 o 
  -2   0  14     1281.36     1325.32     32.45 o 
   0   0  14    12177.97    11925.01    367.22 o 
   2   0  14      985.27      998.33     46.09 o 
   4   0  14     2429.05     2204.26     57.56 o 
   6   0  14     1472.76     1498.84     37.44 o 
  -5   1  14       27.81       20.39      5.55 o 
  -4   1  14      597.12      544.70      9.65 o 
  -3   1  14       65.56       50.71      3.65 o 
  -2   1  14      502.62      485.79     15.13 o 
  -1   1  14      592.40      561.17     12.71 o 
   0   1  14     2046.41     2039.04     75.82 o 
   1   1  14      303.29      284.71     21.56 o 
   2   1  14      294.84      265.38     21.56 o 
   3   1  14        5.53       11.38      4.26 o 
   4   1  14      305.98      253.83     10.69 o 
   5   1  14        0.01       -2.61      1.94 o 
   6   1  14       44.82       51.91      6.24 o 
  -6   2  14       99.56      111.13      9.60 o 
  -5   2  14        2.70       -0.17      3.58 o 
  -4   2  14     1219.95     1304.35     21.39 o 
  -3   2  14      322.16      300.36      7.73 o 
  -2   2  14     2039.80     2160.64     36.43 o 
  -1   2  14      178.49      196.62      9.85 o 
   0   2  14     1761.45     1857.76     47.95 o 
   1   2  14       42.99       62.44     10.41 o 
   2   2  14     2831.09     2974.37     84.74 o 
   3   2  14       52.47       47.07      5.69 o 
   4   2  14     1077.99     1113.57     24.91 o 
   5   2  14        0.08        4.85      3.42 o 
   6   2  14      193.40      204.49      9.36 o 
  -6   3  14       25.52       19.06      7.29 o 
  -5   3  14       42.23       33.29      5.19 o 
  -4   3  14      833.86      756.43     16.24 o 
  -3   3  14       49.18       57.01      4.59 o 
  -2   3  14      224.07      197.31      9.59 o 
  -1   3  14      708.62      718.13     21.31 o 
   0   3  14      515.04      533.70     22.11 o 
   1   3  14      615.95      658.62     33.45 o 
   2   3  14      417.85      369.45     25.27 o 
   3   3  14        7.39       -0.07      3.66 o 
   4   3  14      145.22      146.96      9.31 o 
   5   3  14        0.01       -2.79      3.29 o 
   6   3  14       33.85       20.20      5.47 o 
  -6   4  14      391.20      371.23     16.36 o 
  -5   4  14      396.68      453.06     15.15 o 
  -4   4  14     1769.35     1672.79     30.38 o 
  -3   4  14      396.12      412.37     12.91 o 
  -2   4  14      959.25      995.62     19.23 o 
  -1   4  14      499.10      513.13     17.64 o 
   0   4  14      472.82      469.77     20.71 o 
   1   4  14      750.66      671.26     34.19 o 
   2   4  14      916.89      970.06     34.07 o 
   3   4  14      709.20      688.82     23.69 o 
   4   4  14     1311.66     1209.91     20.86 o 
   5   4  14       68.19       93.37     10.53 o 
  -6   5  14      203.63      197.38     12.44 o 
  -5   5  14        0.19       10.81      6.12 o 
  -4   5  14      232.36      238.00      9.52 o 
  -3   5  14        5.74       17.90      3.92 o 
  -2   5  14      208.74      179.63      5.54 o 
  -1   5  14      144.22      153.35      5.89 o 
   0   5  14     1089.56     1037.92     23.31 o 
   1   5  14       11.77        8.92      7.43 o 
   2   5  14       20.47        9.29      6.24 o 
   3   5  14        5.23       -1.29      3.97 o 
   4   5  14       36.00       34.48      5.49 o 
   5   5  14       95.66       88.25      8.19 o 
  -5   6  14       17.67       15.18      4.63 o 
  -4   6  14      572.08      574.41     13.56 o 
  -3   6  14        0.07       -0.54      6.22 o 
  -2   6  14      976.67      902.09     17.99 o 
  -1   6  14       63.21       84.75      7.72 o 
   0   6  14      549.03      587.97     23.75 o 
   1   6  14        3.59        9.91      6.24 o 
   2   6  14      646.62      663.66     20.48 o 
   3   6  14      179.95      157.63      8.32 o 
   4   6  14      634.86      713.54     18.21 o 
   5   6  14       14.72       15.35      6.12 o 
  -5   7  14      345.14      354.61     12.94 o 
  -4   7  14      288.07      273.68      9.35 o 
  -3   7  14       52.48       64.30      5.17 o 
  -2   7  14     1559.02     1528.08     32.20 o 
  -1   7  14        5.36       16.97      6.28 o 
   0   7  14      102.79      118.94     10.70 o 
   1   7  14      259.38      268.03     10.95 o 
   2   7  14      842.09      762.29     19.93 o 
   3   7  14       67.88       64.42      6.16 o 
   4   7  14        1.10        8.90      4.24 o 
   5   7  14       36.01       52.08      7.01 o 
  -5   8  14       16.50       20.63      7.81 o 
  -4   8  14      805.62      779.21     29.42 o 
  -3   8  14      137.90      130.17      6.75 o 
  -2   8  14     2892.77     2862.76     45.46 o 
  -1   8  14       48.13       42.00      7.54 o 
   0   8  14      859.91      897.15     21.56 o 
   1   8  14      167.62      197.88     10.65 o 
   2   8  14     3965.29     3917.51     59.85 o 
   3   8  14       41.54       56.72      5.97 o 
   4   8  14      545.98      572.69     16.22 o 
   5   8  14       41.88       30.11      5.85 o 
  -5   9  14       58.66       52.95     25.65 o 
  -4   9  14      183.15      211.80     15.05 o 
  -3   9  14      116.51      114.99     18.28 o 
  -2   9  14      617.82      629.00     18.13 o 
  -1   9  14       21.25       15.66      5.10 o 
   0   9  14      185.53      182.36     12.92 o 
   1   9  14       14.19       15.76      4.14 o 
   2   9  14       68.49       85.84      6.67 o 
   3   9  14      224.66      248.25     10.28 o 
   4   9  14      339.43      353.89     11.76 o 
  -4  10  14      257.29      275.17     13.42 o 
  -3  10  14       71.88       77.39      8.38 o 
  -2  10  14      365.01      353.68     12.06 o 
  -1  10  14      311.02      292.64     19.39 o 
   0  10  14     1066.63     1109.30     25.44 o 
   1  10  14        0.05        8.88      5.04 o 
   2  10  14      266.22      234.48     13.49 o 
   3  10  14       35.45       31.62      5.76 o 
   4  10  14      373.61      393.51     13.55 o 
  -4  11  14        8.06        7.90      5.74 o 
  -3  11  14      132.85      126.99     17.10 o 
  -2  11  14       34.15       32.14      5.56 o 
  -1  11  14       26.51       30.45      4.85 o 
   0  11  14      422.77      465.35     15.28 o 
   1  11  14      262.91      231.65     11.94 o 
   2  11  14        4.94       19.27      6.25 o 
   3  11  14        2.86        7.42      4.88 o 
   4  11  14        0.69       12.21      7.49 o 
  -3  12  14       13.97       19.07      6.59 o 
  -2  12  14      366.78      327.96     14.39 o 
  -1  12  14      177.57      175.14     10.62 o 
   0  12  14      243.66      290.01     24.90 o 
   1  12  14      142.22      153.43     15.00 o 
   2  12  14      377.36      365.66     13.36 o 
   3  12  14       37.33       48.27      6.41 o 
  -3  13  14       65.50       73.53      9.07 o 
  -2  13  14       34.66       50.38     10.51 o 
  -1  13  14        6.59       -6.74      4.51 o 
   0  13  14       14.45       21.78      9.29 o 
   1  13  14        6.78       16.20      8.75 o 
   2  13  14       98.28      138.57      9.11 o 
  -1  14  14        0.75       -2.32      1.55 o 
   0  14  14      370.94      386.07     23.28 o 
   1  14  14      106.85       89.89     32.25 o 
  -3   0  15      875.00      858.32     20.52 o 
  -1   0  15     1616.13     1769.59     33.07 o 
   1   0  15     1508.32     1628.71     65.42 o 
   3   0  15     1260.25     1222.51     36.92 o 
   5   0  15     1353.15     1345.03     40.19 o 
  -6   1  15       26.57        2.97     10.41 o 
  -4   1  15      732.97      688.50     15.33 o 
  -3   1  15      390.36      314.63      7.80 o 
  -2   1  15      466.57      409.93      9.06 o 
  -1   1  15       91.32       87.41      4.82 o 
   0   1  15      136.77      150.05     14.67 o 
   1   1  15       74.27      144.54     10.04 o 
   2   1  15      170.26      154.03      9.65 o 
   3   1  15      135.72      103.39      7.35 o 
   4   1  15      431.81      408.68     13.95 o 
   5   1  15      132.26      138.94      7.44 o 
  -6   2  15        0.02        1.26      3.80 o 
  -5   2  15      224.72      206.34     11.70 o 
  -4   2  15       34.56       40.73      9.35 o 
  -3   2  15     2094.60     2064.56     28.03 o 
  -2   2  15      487.14      515.59     11.45 o 
  -1   2  15      448.30      494.03     18.54 o 
   0   2  15        0.96        8.50      8.92 o 
   1   2  15      677.23      788.08     29.36 o 
   2   2  15      204.00      221.19     11.11 o 
   3   2  15     1764.13     1816.66     31.50 o 
   4   2  15      105.50      135.72      7.60 o 
   5   2  15      105.92      104.13      6.53 o 
  -6   3  15       73.80       70.68      8.68 o 
  -5   3  15       38.83       51.48     11.96 o 
  -4   3  15        3.28        7.70      7.16 o 
  -3   3  15     2179.66     2024.42     29.98 o 
  -2   3  15       14.02        7.28      4.31 o 
  -1   3  15      540.07      513.77     15.79 o 
   0   3  15        1.02        6.38      6.24 o 
   1   3  15      881.80      865.27     40.88 o 
   2   3  15        0.43        7.14      6.43 o 
   3   3  15     1531.19     1383.61     25.83 o 
   4   3  15        2.26        3.41      3.28 o 
   5   3  15        5.60        6.52      3.74 o 
  -5   4  15      596.57      597.87     18.27 o 
  -4   4  15      129.22      147.33      8.20 o 
  -3   4  15     1230.97     1307.84     25.36 o 
  -2   4  15        3.17        7.36      3.73 o 
  -1   4  15     1930.61     1981.19     43.35 o 
   0   4  15        9.67       10.53      6.24 o 
   1   4  15     2193.59     2094.63    211.11 o 
   2   4  15        5.83        6.85      5.57 o 
   3   4  15     1079.87     1004.83     41.31 o 
   4   4  15       54.15       58.63      4.89 o 
   5   4  15      715.52      725.73     18.07 o 
  -5   5  15     1405.77     1365.48     34.04 o 
  -4   5  15       14.14       18.41      4.07 o 
  -3   5  15        5.57        7.89      3.48 o 
  -2   5  15       37.23       22.97      4.70 o 
  -1   5  15     2665.45     2476.99     53.67 o 
   0   5  15       71.49       89.45      9.82 o 
   1   5  15      750.16      794.10     29.81 o 
   2   5  15       12.03       11.76      5.89 o 
   3   5  15        0.52        4.42      4.04 o 
   4   5  15       12.63        6.20      4.40 o 
   5   5  15      811.92      772.81     22.85 o 
  -5   6  15      511.35      552.11     18.67 o 
  -4   6  15       13.66        4.95      3.45 o 
  -3   6  15       57.30       62.21      4.86 o 
  -2   6  15       61.11       50.71      7.48 o 
  -1   6  15      374.53      435.19     16.83 o 
   0   6  15        1.11        0.35      8.18 o 
   1   6  15      213.80      222.76     15.24 o 
   2   6  15        2.90        6.58      4.94 o 
   3   6  15       98.95      111.31      7.56 o 
   4   6  15      139.82      128.82      8.57 o 
   5   6  15      865.15      915.04     22.35 o 
  -5   7  15       39.81       40.02      6.01 o 
  -4   7  15      121.97      130.14      7.62 o 
  -3   7  15      327.04      317.44      9.42 o 
  -2   7  15        7.28        8.68      4.81 o 
  -1   7  15      148.54      159.51      9.75 o 
   0   7  15        4.05        2.68      4.25 o 
   1   7  15      202.13      221.84     11.64 o 
   2   7  15       25.54       15.96      4.60 o 
   3   7  15       90.33       94.08     10.22 o 
   4   7  15       19.45       27.76      5.52 o 
  -5   8  15       35.25       56.87      7.44 o 
  -4   8  15      114.95      112.13     12.34 o 
  -3   8  15      962.59      947.84     22.82 o 
  -2   8  15       92.70      101.42      6.63 o 
  -1   8  15     1660.98     1688.62     33.27 o 
   0   8  15       33.69       29.02      7.83 o 
   1   8  15     1905.39     1853.68     47.42 o 
   2   8  15      114.49      124.27      7.77 o 
   3   8  15      685.45      659.98     17.40 o 
   4   8  15        1.81       -0.41      3.87 o 
  -4   9  15      205.89      203.00     10.89 o 
  -3   9  15      155.15      185.77     10.96 o 
  -2   9  15      858.53      884.39     25.36 o 
  -1   9  15      531.31      562.56     17.17 o 
   0   9  15       13.24        1.51      3.97 o 
   1   9  15      342.11      330.42     12.46 o 
   2   9  15       35.02       45.87      5.68 o 
   3   9  15       74.30       89.99      6.98 o 
   4   9  15      239.76      211.10      9.46 o 
  -4  10  15      115.92      115.68     10.47 o 
  -3  10  15      137.82      106.30     13.38 o 
  -2  10  15        4.25       14.12      8.18 o 
  -1  10  15      460.49      491.22     18.39 o 
   0  10  15       63.38       80.51      9.46 o 
   1  10  15      195.00      200.86     10.07 o 
   2  10  15       27.13       29.67      4.98 o 
   3  10  15      106.23      123.17      7.60 o 
  -3  11  15       45.43       50.44      8.53 o 
  -2  11  15      117.62      118.25     10.70 o 
  -1  11  15      184.61      216.56     12.06 o 
   0  11  15        0.08        1.56      2.26 o 
   1  11  15      434.63      446.12     17.58 o 
   2  11  15       13.84       22.42      5.51 o 
   3  11  15      103.72      122.44     10.41 o 
  -2  12  15       81.04       72.82      8.19 o 
  -1  12  15      497.61      480.78     17.84 o 
   0  12  15        4.95        1.68      3.81 o 
   2  12  15       10.48       13.46      6.93 o 
  -2  13  15       14.71       24.41      9.42 o 
  -1  13  15       30.43       32.18      9.82 o 
   0  13  15        0.63       10.41     12.64 o 
   1  13  15       34.24       49.06     17.10 o 
  -4   0  16      306.95      306.74     11.92 o 
  -2   0  16      279.78      346.23     12.15 o 
   0   0  16     1120.04     1252.26     56.85 o 
   2   0  16      199.37      226.53     13.88 o 
   4   0  16      511.17      511.59     22.55 o 
  -5   1  16       53.94       77.82      9.41 o 
  -4   1  16      227.66      217.22      9.44 o 
  -3   1  16        0.00       18.06      7.13 o 
  -2   1  16      303.71      233.74      8.32 o 
  -1   1  16      240.28      243.05      9.02 o 
   0   1  16     4235.54     3976.45     89.45 o 
   1   1  16      178.58      179.79      7.18 o 
   2   1  16      166.62      126.74      6.85 o 
   3   1  16       48.33       73.41     11.48 o 
   4   1  16      396.23      355.59     11.87 o 
   5   1  16        3.96       -0.75      3.87 o 
  -5   2  16       29.89       18.96      5.77 o 
  -4   2  16      280.47      280.97      9.44 o 
  -3   2  16       30.53       36.58      5.79 o 
  -2   2  16      348.42      353.42     12.49 o 
  -1   2  16       29.00       17.92      5.90 o 
   0   2  16      281.17      316.98     15.66 o 
   1   2  16       47.02       44.75      5.08 o 
   2   2  16      396.61      378.26     10.09 o 
   3   2  16       92.21       86.25      6.36 o 
   4   2  16      310.05      310.34     11.07 o 
   5   2  16        7.23        2.41      4.05 o 
  -5   3  16      229.15      178.41     16.82 o 
  -4   3  16      585.36      608.24     15.99 o 
  -3   3  16      315.90      263.28     11.08 o 
  -2   3  16      635.46      656.69     20.28 o 
  -1   3  16      143.87      154.74      8.62 o 
   0   3  16       15.30       20.53      7.50 o 
   1   3  16      621.84      601.38     34.19 o 
   2   3  16      580.61      526.85     15.38 o 
   3   3  16      525.56      433.79     11.56 o 
   4   3  16       54.45       65.84      5.51 o 
   5   3  16       51.55       42.05      5.17 o 
  -5   4  16       66.38       67.28      8.69 o 
  -4   4  16      339.81      380.36     12.46 o 
  -3   4  16       22.95       19.41      4.44 o 
  -2   4  16      778.79      865.08     21.56 o 
  -1   4  16        7.58       15.27      5.58 o 
   0   4  16      927.99      987.84     34.92 o 
   1   4  16      350.13      363.96     21.56 o 
   2   4  16      729.73      766.47     17.91 o 
   3   4  16        3.64        4.40      3.76 o 
   4   4  16      389.36      442.92     12.71 o 
   5   4  16        5.59       18.07      4.88 o 
  -5   5  16        6.14       -0.50      4.85 o 
  -4   5  16      292.65      280.67     14.48 o 
  -3   5  16      238.32      247.80      8.72 o 
  -2   5  16        6.30        0.79      3.21 o 
  -1   5  16      752.65      680.77     54.27 o 
   0   5  16       92.05       75.08     12.64 o 
   1   5  16      329.09      405.65     15.79 o 
   2   5  16       14.84       35.29      4.65 o 
   3   5  16       63.97       74.47      6.12 o 
   4   5  16      368.88      405.08     13.75 o 
  -5   6  16       14.55       15.46      8.03 o 
  -4   6  16      101.72      117.89      7.43 o 
  -3   6  16       11.43       10.97      3.69 o 
  -2   6  16      493.74      491.61     15.67 o 
  -1   6  16       10.75       16.37      7.00 o 
   0   6  16      353.34      385.58     15.03 o 
   1   6  16        0.20       10.28      7.47 o 
   2   6  16      279.87      297.92     11.27 o 
   3   6  16       11.58        5.39      5.59 o 
   4   6  16      279.58      311.71     12.98 o 
  -4   7  16      362.00      352.91     11.93 o 
  -3   7  16        4.47        1.08      2.62 o 
  -2   7  16     1419.61     1359.34     27.84 o 
  -1   7  16       73.29       64.99      7.09 o 
   0   7  16      109.99      129.32      9.56 o 
   1   7  16      207.93      215.07     10.63 o 
   2   7  16     2100.51     2020.02     35.98 o 
   3   7  16       30.83       28.30      5.34 o 
   4   7  16       95.78       90.92     10.14 o 
  -4   8  16      186.35      197.20     11.27 o 
  -3   8  16       36.04       27.24      6.41 o 
  -2   8  16      292.51      314.43     14.06 o 
  -1   8  16      162.45      175.98     11.32 o 
   0   8  16      122.89      131.83      8.48 o 
   1   8  16      101.21       87.95      7.59 o 
   2   8  16      549.70      607.02     16.61 o 
   3   8  16       21.20       12.40      4.84 o 
   4   8  16       85.42      106.61      7.64 o 
  -4   9  16      171.82      179.31     11.15 o 
  -3   9  16       19.69       17.69      4.64 o 
  -2   9  16      762.27      786.66     36.49 o 
  -1   9  16        0.27        1.28      4.08 o 
   0   9  16      755.25      746.83     19.60 o 
   1   9  16       28.85       34.03      5.92 o 
   2   9  16      663.25      702.52     19.86 o 
   3   9  16      157.21      168.48      8.72 o 
  -3  10  16        5.09        7.57      4.81 o 
  -2  10  16      102.13       97.38     13.38 o 
  -1  10  16       28.01       40.41      6.98 o 
   0  10  16      205.15      263.13     10.45 o 
   1  10  16        4.93        5.50      4.06 o 
   2  10  16      105.18      104.81      7.74 o 
   3  10  16        1.13        6.24      4.05 o 
  -2  11  16       40.79       40.88      9.66 o 
  -1  11  16      198.66      224.14     14.71 o 
   0  11  16      129.74      155.85     25.65 o 
   1  11  16      329.06      311.50     17.60 o 
   2  11  16        4.26       -4.46      3.90 o 
  -1  12  16       82.61       69.67      8.19 o 
   0  12  16      389.29      213.34     17.10 o 
   1  12  16        3.11       -0.39      3.03 o 
  -5   0  17       21.98       42.37     10.41 o 
  -3   0  17       76.38       82.89     17.47 o 
  -1   0  17       51.16       71.92     10.99 o 
   1   0  17       39.63       72.14      9.82 o 
   3   0  17       85.15       96.66     10.45 o 
  -4   1  17      957.78      923.23     30.15 o 
  -3   1  17      332.78      314.21     22.31 o 
  -2   1  17       98.88      102.21      6.63 o 
  -1   1  17      156.27      115.46      8.64 o 
   0   1  17      101.47      141.99      7.81 o 
   1   1  17      117.60      101.94      6.04 o 
   2   1  17       17.06       30.75      4.26 o 
   3   1  17      200.02      206.18     15.88 o 
   4   1  17      641.90      646.39     16.64 o 
  -5   2  17       71.01       78.99      7.63 o 
  -4   2  17        0.12        1.95      2.47 o 
  -3   2  17       24.49       43.15      5.81 o 
  -2   2  17       15.20       12.45      5.01 o 
  -1   2  17      100.46       98.88      8.35 o 
   0   2  17        9.75        8.40      5.89 o 
   1   2  17      121.12      129.57      6.80 o 
   2   2  17       48.85       51.10      4.74 o 
   3   2  17      164.30      199.99     11.67 o 
   4   2  17       38.35       40.18      5.67 o 
  -5   3  17       60.19       62.04      7.56 o 
  -4   3  17        1.96       -2.21      2.87 o 
  -3   3  17     1587.87     1558.77     32.30 o 
  -2   3  17        0.21       -6.67      4.44 o 
  -1   3  17      449.80      404.12     15.11 o 
   0   3  17        6.95        4.66      5.71 o 
   1   3  17     1003.40     1013.14     23.10 o 
   2   3  17       64.20       66.62      6.92 o 
   3   3  17     1231.87     1191.24     19.88 o 
   4   3  17        8.09       11.46      4.05 o 
  -4   4  17        0.07        0.69      2.89 o 
  -3   4  17       40.47       38.48      6.09 o 
  -2   4  17        5.78        6.32      4.27 o 
  -1   4  17        1.86       13.41      8.55 o 
   0   4  17       26.14       17.84      9.29 o 
   1   4  17       61.78       78.82      8.77 o 
   2   4  17       78.04       92.63      6.27 o 
   3   4  17       19.95       31.15      4.97 o 
   4   4  17        5.91       -0.06      4.69 o 
  -4   5  17       60.14       69.53      7.33 o 
  -3   5  17       17.48       30.43     11.05 o 
  -2   5  17       28.38       22.37      4.94 o 
  -1   5  17     1635.86     1636.36     31.56 o 
   0   5  17       33.49       31.38      4.42 o 
   1   5  17      960.82     1052.29     21.64 o 
   2   5  17       97.32      102.95      6.56 o 
   3   5  17       82.10       81.04      7.20 o 
   4   5  17       61.24       70.25      7.02 o 
  -4   6  17       24.62       21.29      5.78 o 
  -3   6  17       48.43       65.53      5.33 o 
  -2   6  17       16.56       15.94      4.83 o 
  -1   6  17      592.85      650.51     17.38 o 
   0   6  17       21.83       20.35      4.06 o 
   1   6  17      592.65      618.51     15.83 o 
   2   6  17       11.89       15.32      4.80 o 
   3   6  17      114.38      111.65      8.06 o 
   4   6  17        2.06        1.86      4.25 o 
  -4   7  17       11.48       22.64      4.80 o 
  -3   7  17      356.57      373.12     14.42 o 
  -2   7  17      142.23      158.50      9.08 o 
  -1   7  17      117.65      130.35      9.50 o 
   0   7  17        0.27        8.21      4.39 o 
   1   7  17      156.24      190.77     10.39 o 
   2   7  17        4.53       11.97      5.18 o 
   3   7  17      149.66      168.71      8.75 o 
  -3   8  17       53.46       67.36      6.75 o 
  -2   8  17      103.56       98.32      8.11 o 
  -1   8  17        1.42        6.49      4.96 o 
   0   8  17       19.36       13.31      4.82 o 
   1   8  17        1.25        3.12      4.88 o 
   2   8  17       63.01       57.22      6.46 o 
   3   8  17       54.34       81.03      6.91 o 
  -3   9  17      157.30      193.33      9.97 o 
  -2   9  17      234.98      236.00     12.51 o 
  -1   9  17      141.61      167.27      9.70 o 
   0   9  17       84.00       82.39      7.05 o 
   1   9  17      118.22      137.82      8.48 o 
   2   9  17      112.91      121.17      8.37 o 
  -2  10  17        0.76        0.41      6.04 o 
  -1  10  17      112.36      113.88      9.15 o 
   0  10  17       12.06       11.31      5.52 o 
   1  10  17       27.50       34.62      5.76 o 
   2  10  17        5.90        5.98      4.53 o 
  -1  11  17      545.27      576.09     43.45 o 
   0  11  17       30.61       29.66      6.05 o 
   1  11  17      297.38      315.84     11.93 o 
  -4   0  18        1.28       16.52     21.93 o 
  -2   0  18        3.39        4.14      5.35 o 
   0   0  18      339.63      358.30     22.30 o 
   2   0  18        1.71       -1.24      4.04 o 
   4   0  18        0.72       -0.33      5.83 o 
  -4   1  18      315.91      315.93     27.50 o 
  -3   1  18       11.97       13.94      5.39 o 
  -2   1  18      234.33      240.14     14.47 o 
  -1   1  18      117.48      139.33      7.80 o 
   0   1  18     1832.26     1949.68     35.15 o 
   1   1  18      171.64      190.11      8.53 o 
   2   1  18      108.09      141.72      7.28 o 
   3   1  18       22.55       22.26      5.27 o 
   4   1  18      469.25      426.96     13.49 o 
  -4   2  18        0.48       -0.17      2.52 o 
  -3   2  18       10.19       15.66      5.79 o 
  -2   2  18        0.38       -0.99      4.44 o 
  -1   2  18       11.93        9.21      6.32 o 
   0   2  18       78.04      102.96      8.63 o 
   1   2  18        1.26        6.60      4.32 o 
   2   2  18       15.99       17.46      3.65 o 
   3   2  18        0.11        2.90      4.10 o 
   4   2  18       89.00      141.33      8.40 o 
  -4   3  18      667.92      714.98     22.94 o 
  -3   3  18       19.33       10.72      6.51 o 
  -2   3  18      678.68      740.05     19.75 o 
  -1   3  18      266.66      270.17     12.95 o 
   0   3  18       26.69       27.45     10.78 o 
   1   3  18      356.77      367.03     11.87 o 
   2   3  18      754.90      842.84     19.93 o 
   3   3  18      108.78      102.10      8.60 o 
  -4   4  18       22.63       16.74      8.47 o 
  -3   4  18       59.60       64.45      6.50 o 
  -2   4  18       21.39       21.91      5.25 o 
  -1   4  18       27.16       31.35      6.69 o 
   0   4  18        0.03       -1.71      4.68 o 
   1   4  18        1.68        3.28      3.58 o 
   2   4  18        4.95        9.15      4.21 o 
   3   4  18       98.93      108.92      7.08 o 
  -4   5  18      195.30      202.77     10.97 o 
  -3   5  18       72.31       58.14      6.38 o 
  -2   5  18      391.01      429.27     16.78 o 
  -1   5  18        9.71       18.98      5.03 o 
   0   5  18     1018.81     1125.51     39.38 o 
   1   5  18       38.42       46.77      5.01 o 
   2   5  18      167.28      169.56      8.98 o 
   3   5  18       93.84       83.53      6.74 o 
  -3   6  18       38.71       30.27      6.35 o 
  -2   6  18       19.39       39.04      5.40 o 
  -1   6  18       30.51       40.15      5.88 o 
   0   6  18       30.31       38.46      5.81 o 
   1   6  18       56.67       58.46      5.47 o 
   2   6  18       12.43       30.15      6.46 o 
   3   6  18       34.10       25.78      5.14 o 
  -3   7  18        0.81        4.99      4.34 o 
  -2   7  18      741.05      708.62     17.58 o 
  -1   7  18       82.32      105.10      8.16 o 
   0   7  18       79.14       99.61      7.92 o 
   1   7  18      190.22      180.97      9.55 o 
   2   7  18     1438.55     1415.57     30.95 o 
  -2   8  18       19.62        9.88      5.05 o 
  -1   8  18        0.67       -0.72      4.41 o 
   0   8  18        6.08        1.57      4.32 o 
   1   8  18        0.94        2.28      4.32 o 
   2   8  18        8.11        5.02      4.92 o 
  -2   9  18      154.62      163.79     15.13 o 
  -1   9  18        2.11        0.04      4.60 o 
   0   9  18       24.41       32.56      5.50 o 
   1   9  18        0.21        2.30      6.09 o 
   0  10  18       48.80       84.01      7.39 o 
  -3   0  19       10.21        7.43      6.19 o 
  -1   0  19       13.77       11.15      7.43 o 
   1   0  19       11.37       14.87      8.18 o 
   3   0  19        3.22       16.50      7.42 o 
  -3   1  19      454.17      495.94     18.54 o 
  -2   1  19      325.79      343.56     14.62 o 
  -1   1  19      654.69      712.39     30.08 o 
   0   1  19       26.37       26.58      5.65 o 
   1   1  19      517.98      541.00     48.05 o 
   2   1  19      103.53      114.57      5.85 o 
   3   1  19      373.08      349.14     12.03 o 
  -3   2  19      106.95       83.95      8.68 o 
  -2   2  19       15.28       12.25      5.65 o 
  -1   2  19        3.06        1.08      4.85 o 
   0   2  19       20.08       18.32      5.79 o 
   1   2  19       41.60       34.53      5.79 o 
   2   2  19       14.91       15.97      5.69 o 
   3   2  19       10.12        1.03      3.60 o 
  -3   3  19      874.44      876.88     26.01 o 
  -2   3  19       39.49       42.88      5.59 o 
  -1   3  19      218.91      260.91     12.95 o 
   0   3  19        1.18        0.20      6.96 o 
   1   3  19      639.59      731.42     19.08 o 
   2   3  19       11.37        6.43      5.01 o 
   3   3  19      711.71      725.36     21.35 o 
  -3   4  19        1.09       -1.53      2.62 o 
  -2   4  19       17.94       18.29      6.46 o 
  -1   4  19       88.58       66.62      8.15 o 
   0   4  19        1.18       -2.59      5.03 o 
   1   4  19       17.09        6.89      4.14 o 
   2   4  19        8.11        0.48      5.93 o 
  -3   5  19        6.43        6.19      4.11 o 
  -2   5  19       15.42        7.49      5.27 o 
  -1   5  19      823.90      832.45     22.14 o 
   0   5  19        0.01       -3.03      4.78 o 
   1   5  19      443.23      489.61     12.96 o 
   2   5  19        5.71        5.45      4.68 o 
  -2   6  19       32.98       40.51      6.79 o 
  -1   6  19        8.44       10.65      5.08 o 
   0   6  19       23.72       33.76      5.21 o 
   1   6  19        0.63       -1.45      3.44 o 
   2   6  19       10.81        2.59      5.16 o 
  -2   7  19      249.35      253.95     10.71 o 
  -1   7  19      167.13      191.98     11.85 o 
   0   7  19       14.00       16.66      5.18 o 
   1   7  19      198.36      208.23     10.26 o 
  -1   8  19        0.90        5.58      5.12 o 
   0   8  19       13.63        4.64      4.71 o 
  -2   0  20      114.62      121.91     14.12 o 
   0   0  20       56.92       72.85     11.89 o 
   2   0  20      149.89      178.48     12.09 o 
  -2   1  20      276.60      309.38     14.18 o 
  -1   1  20       53.17       65.98     10.78 o 
   0   1  20      768.81      840.56     22.40 o 
   1   1  20      107.47      122.62     10.24 o 
   2   1  20      135.73      168.19     16.69 o 
  -2   2  20       87.03       66.53      8.80 o 
  -1   2  20       15.38       23.74      7.52 o 
   0   2  20        0.44        4.21      7.30 o 
   1   2  20       24.76       34.66      8.36 o 
   2   2  20       93.27       71.75      9.01 o 
  -2   3  20      318.35      377.45     14.51 o 
  -1   3  20        5.25        3.45      6.54 o 
   0   3  20       79.87       88.68      8.82 o 
   1   3  20       54.76       46.09      7.21 o 
  -2   4  20       62.28       59.21      9.01 o 
  -1   4  20      118.58      135.76      9.66 o 
   0   4  20       26.01       19.10      5.53 o 
   1   4  20      242.15      244.62     13.76 o 
  -1   5  20        9.76        6.46      5.08 o 
   0   5  20      639.41      780.03     21.56 o 
   1   5  20       81.71       81.48      7.12 o 
                                                 
